# Supplementary material for: N-Morpholino-Δ8-dihydro­abietamide
Source: Acta Crystallogr Sect E Struct Rep Online. 2010 Oct 9;66(Pt 11):o2725. doi: 10.1107/S1600536810039073 (PMC3008990; doi:10.1107/S1600536810039073)
Supplement: Supplementary file 1 [file e-66-o2725-sup1.cif]

##############################################################################
###                                                                        ###
###        Electronic paper (Acta Crystallographica Section E)             ###
###                                                                        ###
##############################################################################
#                                                                            #
# This CIF contains the data in a paper accepted for publication in Acta     #
# Crystallographica Section E. It conforms to the requirements of Notes      #
# for Authors for Section E, and has been peer reviewed under the auspices   #
# of the IUCr Commission on Journals.                                        #
#                                                                            #
# Full details of the Crystallographic Information File format               #
# are given in the paper "The Crystallographic Information File (CIF):       #
# a New Standard Archive File for Crystallography" by S. R. Hall, F. H.      #
# Allen and I. D. Brown [Acta Cryst. (1991), A47, 655-685].                  #
#                                                                            #
# The current version of the core CIF dictionary is obtainable from          #
# ftp://ftp.iucr.org/pub/cif_core.dic. The current version number is 2.4.    #
#                                                                            #
# Software is freely available for graphical display of the structure(s) in  #
# this CIF.  For information consult the CIF home page http://www.iucr.org/  #
# cif/home.html                                                              #
#                                                                            #
# This file may be used for bona fide research purposes within the           #
# scientific community so long as proper attribution is given to the journal # 
# article from which it was obtained.                                        #
#                                                                            #
##############################################################################
                                             
data_I
_audit_creation_method     SHELXL-97
_chemical_name_systematic
;
4-{[1,4a-dimethyl-7-(propan-2-yl)-1,2,3,4,4a,5,6,7,8,9,10,10a-
dodecahydrophenanthren-1-yl]carbonyl}morpholine
;
_chemical_name_common     ?
_chemical_formula_moiety     'C24 H39 N O2'
_chemical_formula_sum     'C24 H39 N O2'
_chemical_formula_iupac     'C24 H39 N O2'
_chemical_formula_weight     373.56
_chemical_melting_point     ?
_symmetry_cell_setting     orthorhombic
_symmetry_space_group_name_H-M     'P 21 21 21'
_symmetry_space_group_name_Hall     'P 2ac 2ab'
loop_
    _symmetry_equiv_pos_as_xyz
    'x, y, z'
    '-x+1/2, -y, z+1/2'
    '-x, y+1/2, -z+1/2'
    'x+1/2, -y+1/2, -z'
_cell_length_a     7.8683(16)
_cell_length_b     11.036(2)
_cell_length_c     24.726(5)
_cell_angle_alpha     90.00
_cell_angle_beta     90.00
_cell_angle_gamma     90.00
_cell_volume     2147.1(7)
_cell_formula_units_Z     4
_cell_measurement_reflns_used     16603
_cell_measurement_theta_min     3.07
_cell_measurement_theta_max     27.40
_cell_measurement_temperature     293(2)
_exptl_crystal_description     block
_exptl_crystal_colour     colorless
_exptl_crystal_size_max     0.42
_exptl_crystal_size_mid     0.34
_exptl_crystal_size_min     0.25
_exptl_crystal_density_diffrn     1.156
_exptl_crystal_density_meas     ?
_exptl_crystal_density_method     'not measured'
_exptl_crystal_F_000     824
_exptl_absorpt_coefficient_mu     0.072
_exptl_absorpt_correction_type     multi-scan
_exptl_absorpt_process_details     '(ABSCOR; Higashi, 1995)'
_exptl_absorpt_correction_T_min     0.352
_exptl_absorpt_correction_T_max     0.497
_exptl_special_details
;
;
_diffrn_ambient_temperature     293(2)
_diffrn_radiation_type     MoK\a
_diffrn_radiation_wavelength     0.71073
_diffrn_radiation_source     'fine-focus sealed tube'
_diffrn_radiation_monochromator     graphite
_diffrn_measurement_device_type     'Rigaku R-AXIS RAPID'
_diffrn_measurement_method     '\w scans'
_diffrn_detector_area_resol_mean     0
_diffrn_reflns_number     16937
_diffrn_reflns_av_R_equivalents     0.0286
_diffrn_reflns_av_sigmaI/netI     0.0176
_diffrn_reflns_theta_min     3.07
_diffrn_reflns_theta_max     25.00
_diffrn_reflns_theta_full     25.00
_diffrn_measured_fraction_theta_max     0.998
_diffrn_measured_fraction_theta_full     0.998
_diffrn_reflns_limit_h_min     -9
_diffrn_reflns_limit_h_max     9
_diffrn_reflns_limit_k_min     -13
_diffrn_reflns_limit_k_max     13
_diffrn_reflns_limit_l_min     -29
_diffrn_reflns_limit_l_max     29
_diffrn_standards_number     0
_diffrn_standards_interval_count     0
_diffrn_standards_interval_time     0
_diffrn_standards_decay_%     0
_refine_special_details
;
Refinement of <i>F</i>^2^ against ALL reflections. The weighted <i>R</i>-factor
<i>wR</i> and goodness of fit <i>S</i> are based on <i>F</i>^2^, conventional
<i>R</i>-factors <i>R</i> are based on <i>F</i>, with <i>F</i> set to zero for
negative <i>F</i>^2^. The threshold expression of <i>F</i>^2^ >
\s(<i>F</i>^2^) is used only for calculating <i>R</i>-factors(gt) <i>etc</i>.
and is not relevant to the choice of reflections for refinement.
<i>R</i>-factors based on <i>F</i>^2^ are statistically about twice as large
as those based on <i>F</i>, and <i>R</i>- factors based on ALL data will be
even larger.
;
_reflns_number_total     2186
_reflns_number_gt     1957
_reflns_threshold_expression     I>2\s(I)
_refine_ls_structure_factor_coef     Fsqd
_refine_ls_matrix_type     full
_refine_ls_R_factor_all     0.0448
_refine_ls_R_factor_gt     0.0380
_refine_ls_wR_factor_gt     0.1046
_refine_ls_wR_factor_ref     0.1167
_refine_ls_goodness_of_fit_ref     1.374
_refine_ls_restrained_S_all     1.374
_refine_ls_number_reflns     2186
_refine_ls_number_parameters     248
_refine_ls_number_restraints     0
_refine_ls_hydrogen_treatment     constr
_refine_ls_weighting_scheme     calc
_refine_ls_weighting_details
         'calc w=1/[\s^2^(Fo^2^)+(0.0672P)^2^+0.0000P] where P=(Fo^2^+2Fc^2^)/3'
_atom_sites_solution_hydrogens     geom
_atom_sites_solution_primary     direct
_atom_sites_solution_secondary     difmap
_refine_ls_shift/su_max     0.000
_refine_ls_shift/su_mean     0.000
_refine_diff_density_max     0.234
_refine_diff_density_min     -0.264
_refine_ls_extinction_method     none
_refine_ls_extinction_coef     ?
_refine_ls_abs_structure_details     'Flack (1983), <b>??? Friedel pairs</b>'
_refine_ls_abs_structure_Flack     0(10)
loop_
    _atom_type_symbol
    _atom_type_description
    _atom_type_scat_dispersion_real
    _atom_type_scat_dispersion_imag
    _atom_type_scat_source
    'C' 'C' 0.0033 0.0000
                         'International Tables Vol C Tables 4.2.6.8 and 6.1.1.4'
    'H' 'H' 0.0000 0.0000
                         'International Tables Vol C Tables 4.2.6.8 and 6.1.1.4'
    'N' 'N' 0.0061 0.0000
                         'International Tables Vol C Tables 4.2.6.8 and 6.1.1.4'
    'O' 'O' 0.0106 0.0000
                         'International Tables Vol C Tables 4.2.6.8 and 6.1.1.4'
_computing_data_collection     'RAPID-AUTO (Rigaku, 1998)'
_computing_cell_refinement     'RAPID-AUTO (Rigaku, 1998)'
_computing_data_reduction     'RAPID-AUTO (Rigaku, 1998)'
_computing_structure_solution     'SHELXS97 (Sheldrick, 2008)'
_computing_structure_refinement     'SHELXL97 (Sheldrick, 2008)'
_computing_molecular_graphics     'XP (Sheldrick, 2008)'
_computing_publication_material     'SHELXL97 (Sheldrick, 2008)'
loop_
    _atom_site_type_symbol
    _atom_site_label
    _atom_site_fract_x
    _atom_site_fract_y
    _atom_site_fract_z
    _atom_site_U_iso_or_equiv
    _atom_site_adp_type
    _atom_site_calc_flag
    _atom_site_refinement_flags
    _atom_site_occupancy
    _atom_site_disorder_assembly
    _atom_site_disorder_group
    O O1 1.1743(3) 0.85945(18) 0.01582(7) 0.0661(6) Uani d . 1 . .
    O O2 0.9634(2) 0.83691(14) 0.19288(7) 0.0528(5) Uani d . 1 . .
    N N1 1.0754(3) 0.75942(19) 0.11701(8) 0.0523(6) Uani d . 1 . .
    C C1 1.1939(4) 0.8606(3) 0.11335(10) 0.0577(7) Uani d . 1 . .
    H H1A 1.3095 0.8301 0.1132 0.069 Uiso calc R 1 . .
    H H1B 1.1805 0.9126 0.1447 0.069 Uiso calc R 1 . .
    C C2 1.1629(4) 0.9328(3) 0.06276(10) 0.0627(8) Uani d . 1 . .
    H H2A 1.0508 0.9693 0.0645 0.075 Uiso calc R 1 . .
    H H2B 1.2458 0.9977 0.0605 0.075 Uiso calc R 1 . .
    C C3 1.0545(4) 0.7641(3) 0.01898(10) 0.0586(7) Uani d . 1 . .
    H H3A 1.0628 0.7147 -0.0134 0.070 Uiso calc R 1 . .
    H H3B 0.9409 0.7981 0.0203 0.070 Uiso calc R 1 . .
    C C4 1.0817(4) 0.6852(2) 0.06789(9) 0.0501(6) Uani d . 1 . .
    H H4A 0.9944 0.6233 0.0694 0.060 Uiso calc R 1 . .
    H H4B 1.1913 0.6453 0.0654 0.060 Uiso calc R 1 . .
    C C5 0.9656(3) 0.75310(19) 0.16034(9) 0.0404(5) Uani d . 1 . .
    C C6 0.9513(3) 0.52216(19) 0.16245(10) 0.0467(6) Uani d . 1 . .
    H H6A 1.0593 0.5390 0.1460 0.070 Uiso calc R 1 . .
    H H6B 0.8898 0.4655 0.1404 0.070 Uiso calc R 1 . .
    H H6C 0.9688 0.4882 0.1978 0.070 Uiso calc R 1 . .
    C C7 0.6449(4) 0.4303(2) 0.23662(10) 0.0492(6) Uani d . 1 . .
    H H7A 0.7448 0.4175 0.2582 0.074 Uiso calc R 1 . .
    H H7B 0.6643 0.4004 0.2007 0.074 Uiso calc R 1 . .
    H H7C 0.5508 0.3879 0.2525 0.074 Uiso calc R 1 . .
    C C8 0.8477(3) 0.64162(18) 0.16745(8) 0.0371(5) Uani d . 1 . .
    C C9 0.7048(3) 0.6567(2) 0.12412(9) 0.0467(6) Uani d . 1 . .
    H H9A 0.6655 0.7400 0.1246 0.056 Uiso calc R 1 . .
    H H9B 0.7526 0.6410 0.0886 0.056 Uiso calc R 1 . .
    C C10 0.5535(3) 0.5732(2) 0.13276(10) 0.0509(6) Uani d . 1 . .
    H H10A 0.4685 0.5895 0.1053 0.061 Uiso calc R 1 . .
    H H10B 0.5899 0.4898 0.1287 0.061 Uiso calc R 1 . .
    C C11 0.4745(3) 0.5901(2) 0.18848(9) 0.0478(6) Uani d . 1 . .
    H H11A 0.3801 0.5343 0.1926 0.057 Uiso calc R 1 . .
    H H11B 0.4302 0.6718 0.1915 0.057 Uiso calc R 1 . .
    C C12 0.6045(3) 0.56781(19) 0.23426(9) 0.0373(5) Uani d . 1 . .
    C C13 0.7604(3) 0.65211(18) 0.22398(8) 0.0344(5) Uani d . 1 . .
    H H13A 0.7140 0.7345 0.2250 0.041 Uiso calc R 1 . .
    C C14 0.8810(3) 0.6454(2) 0.27262(9) 0.0391(5) Uani d . 1 . .
    H H14A 0.9105 0.5616 0.2799 0.047 Uiso calc R 1 . .
    H H14B 0.9847 0.6895 0.2648 0.047 Uiso calc R 1 . .
    C C15 0.7940(3) 0.7000(2) 0.32151(9) 0.0448(6) Uani d . 1 . .
    H H15A 0.7983 0.7876 0.3187 0.054 Uiso calc R 1 . .
    H H15B 0.8562 0.6768 0.3538 0.054 Uiso calc R 1 . .
    C C16 0.6101(3) 0.66108(19) 0.32775(9) 0.0376(5) Uani d . 1 . .
    C C17 0.5253(3) 0.60145(18) 0.28917(9) 0.0381(5) Uani d . 1 . .
    C C18 0.5310(3) 0.6973(2) 0.38098(9) 0.0456(6) Uani d . 1 . .
    H H18A 0.5529 0.7828 0.3869 0.055 Uiso calc R 1 . .
    H H18B 0.5875 0.6530 0.4097 0.055 Uiso calc R 1 . .
    C C19 0.3437(3) 0.5623(3) 0.29822(11) 0.0539(6) Uani d . 1 . .
    H H19A 0.3275 0.4824 0.2826 0.065 Uiso calc R 1 . .
    H H19B 0.2685 0.6179 0.2796 0.065 Uiso calc R 1 . .
    C C20 0.2957(4) 0.5583(3) 0.35748(11) 0.0563(7) Uani d . 1 . .
    H H20A 0.1746 0.5435 0.3608 0.068 Uiso calc R 1 . .
    H H20B 0.3551 0.4919 0.3749 0.068 Uiso calc R 1 . .
    C C21 0.3398(3) 0.6757(2) 0.38580(10) 0.0458(6) Uani d . 1 . .
    H H21A 0.2847 0.7404 0.3651 0.055 Uiso calc R 1 . .
    C C22 0.2693(4) 0.6842(2) 0.44366(10) 0.0553(7) Uani d . 1 . .
    H H22A 0.1454 0.6785 0.4406 0.066 Uiso calc R 1 . .
    C C23 0.3069(5) 0.8059(3) 0.46971(13) 0.0773(10) Uani d . 1 . .
    H H23A 0.2579 0.8082 0.5052 0.116 Uiso calc R 1 . .
    H H23B 0.2590 0.8695 0.4480 0.116 Uiso calc R 1 . .
    H H23C 0.4277 0.8170 0.4723 0.116 Uiso calc R 1 . .
    C C24 0.3247(5) 0.5812(3) 0.48076(12) 0.0782(9) Uani d . 1 . .
    H H24A 0.4457 0.5842 0.4857 0.117 Uiso calc R 1 . .
    H H24B 0.2938 0.5050 0.4648 0.117 Uiso calc R 1 . .
    H H24C 0.2695 0.5894 0.5152 0.117 Uiso calc R 1 . .
loop_
    _atom_site_aniso_label
    _atom_site_aniso_U_11
    _atom_site_aniso_U_22
    _atom_site_aniso_U_33
    _atom_site_aniso_U_12
    _atom_site_aniso_U_13
    _atom_site_aniso_U_23
    O1 0.0850(15) 0.0717(11) 0.0416(9) -0.0148(11) 0.0137(10) 0.0019(9)
    O2 0.0659(12) 0.0420(8) 0.0504(9) -0.0102(8) 0.0087(9) -0.0097(8)
    N1 0.0661(14) 0.0536(11) 0.0370(10) -0.0205(11) 0.0084(10) -0.0062(9)
    C1 0.0629(17) 0.0646(15) 0.0457(13) -0.0236(14) 0.0031(13) -0.0030(13)
    C2 0.078(2) 0.0529(13) 0.0566(16) -0.0142(14) 0.0135(16) -0.0022(13)
    C3 0.0667(17) 0.0687(16) 0.0403(13) -0.0044(14) 0.0025(13) -0.0082(12)
    C4 0.0550(15) 0.0503(13) 0.0448(13) -0.0032(11) 0.0071(12) -0.0088(11)
    C5 0.0461(13) 0.0393(10) 0.0357(11) -0.0004(10) -0.0029(10) 0.0020(10)
    C6 0.0499(14) 0.0411(11) 0.0490(13) 0.0025(10) 0.0043(12) -0.0013(11)
    C7 0.0593(16) 0.0358(11) 0.0525(14) -0.0042(11) 0.0030(13) -0.0037(10)
    C8 0.0419(12) 0.0346(10) 0.0348(11) -0.0007(9) -0.0026(9) 0.0002(9)
    C9 0.0538(14) 0.0511(13) 0.0352(11) -0.0002(12) -0.0066(11) -0.0010(11)
    C10 0.0480(15) 0.0608(14) 0.0440(12) -0.0039(12) -0.0159(11) -0.0033(12)
    C11 0.0412(13) 0.0555(13) 0.0466(13) -0.0047(11) -0.0083(11) -0.0049(11)
    C12 0.0360(12) 0.0359(10) 0.0400(11) -0.0019(9) -0.0018(10) -0.0025(9)
    C13 0.0349(11) 0.0329(9) 0.0355(11) 0.0024(9) -0.0037(8) 0.0009(9)
    C14 0.0330(11) 0.0451(11) 0.0392(12) 0.0017(10) -0.0043(9) 0.0036(10)
    C15 0.0401(13) 0.0548(13) 0.0396(12) -0.0050(10) -0.0048(10) -0.0014(11)
    C16 0.0381(12) 0.0364(10) 0.0385(11) 0.0008(9) -0.0006(9) 0.0001(9)
    C17 0.0358(12) 0.0379(10) 0.0406(11) -0.0020(9) -0.0004(10) 0.0000(10)
    C18 0.0514(14) 0.0454(11) 0.0401(12) 0.0020(10) 0.0006(11) -0.0022(11)
    C19 0.0433(14) 0.0643(14) 0.0541(15) -0.0108(12) 0.0053(12) -0.0092(13)
    C20 0.0472(15) 0.0633(15) 0.0585(15) -0.0120(13) 0.0121(13) -0.0016(13)
    C21 0.0469(13) 0.0437(12) 0.0469(13) 0.0016(10) 0.0056(11) 0.0054(11)
    C22 0.0543(16) 0.0597(15) 0.0520(14) 0.0023(12) 0.0118(13) 0.0056(12)
    C23 0.100(3) 0.0742(19) 0.0581(17) 0.0018(18) 0.0266(19) -0.0087(15)
    C24 0.095(3) 0.085(2) 0.0553(17) 0.0004(19) 0.0128(17) 0.0227(16)
_geom_special_details
;
All e.s.d.'s (except the e.s.d. in the dihedral angle between two l.s. planes)
are estimated using the full covariance matrix. The cell e.s.d.'s are taken
into account individually in the estimation of e.s.d.'s in distances, angles
and torsion angles; correlations between e.s.d.'s in cell parameters are only
used when they are defined by crystal symmetry. An approximate (isotropic)
treatment of cell e.s.d.'s is used for estimating e.s.d.'s involving l.s.
planes.
;
loop_
    _geom_bond_atom_site_label_1
    _geom_bond_atom_site_label_2
    _geom_bond_site_symmetry_2
    _geom_bond_distance
    _geom_bond_publ_flag
    O1 C3 . 1.415(3) ?
    O1 C2 . 1.418(3) ?
    O2 C5 . 1.226(3) ?
    N1 C5 . 1.378(3) ?
    N1 C1 . 1.458(3) ?
    N1 C4 . 1.466(3) ?
    C1 C2 . 1.503(4) ?
    C1 H1A . 0.9700 ?
    C1 H1B . 0.9700 ?
    C2 H2A . 0.9700 ?
    C2 H2B . 0.9700 ?
    C3 C4 . 1.505(3) ?
    C3 H3A . 0.9700 ?
    C3 H3B . 0.9700 ?
    C4 H4A . 0.9700 ?
    C4 H4B . 0.9700 ?
    C5 C8 . 1.551(3) ?
    C6 C8 . 1.555(3) ?
    C6 H6A . 0.9600 ?
    C6 H6B . 0.9600 ?
    C6 H6C . 0.9600 ?
    C7 C12 . 1.552(3) ?
    C7 H7A . 0.9600 ?
    C7 H7B . 0.9600 ?
    C7 H7C . 0.9600 ?
    C8 C9 . 1.562(3) ?
    C8 C13 . 1.562(3) ?
    C9 C10 . 1.520(3) ?
    C9 H9A . 0.9700 ?
    C9 H9B . 0.9700 ?
    C10 C11 . 1.523(3) ?
    C10 H10A . 0.9700 ?
    C10 H10B . 0.9700 ?
    C11 C12 . 1.545(3) ?
    C11 H11A . 0.9700 ?
    C11 H11B . 0.9700 ?
    C12 C17 . 1.539(3) ?
    C12 C13 . 1.561(3) ?
    C13 C14 . 1.534(3) ?
    C13 H13A . 0.9800 ?
    C14 C15 . 1.514(3) ?
    C14 H14A . 0.9700 ?
    C14 H14B . 0.9700 ?
    C15 C16 . 1.517(3) ?
    C15 H15A . 0.9700 ?
    C15 H15B . 0.9700 ?
    C16 C17 . 1.337(3) ?
    C16 C18 . 1.510(3) ?
    C17 C19 . 1.509(3) ?
    C18 C21 . 1.528(4) ?
    C18 H18A . 0.9700 ?
    C18 H18B . 0.9700 ?
    C19 C20 . 1.514(4) ?
    C19 H19A . 0.9700 ?
    C19 H19B . 0.9700 ?
    C20 C21 . 1.513(4) ?
    C20 H20A . 0.9700 ?
    C20 H20B . 0.9700 ?
    C21 C22 . 1.537(3) ?
    C21 H21A . 0.9800 ?
    C22 C23 . 1.519(4) ?
    C22 C24 . 1.524(4) ?
    C22 H22A . 0.9800 ?
    C23 H23A . 0.9600 ?
    C23 H23B . 0.9600 ?
    C23 H23C . 0.9600 ?
    C24 H24A . 0.9600 ?
    C24 H24B . 0.9600 ?
    C24 H24C . 0.9600 ?
loop_
    _geom_angle_atom_site_label_1
    _geom_angle_atom_site_label_2
    _geom_angle_atom_site_label_3
    _geom_angle_site_symmetry_1
    _geom_angle_site_symmetry_3
    _geom_angle
    _geom_angle_publ_flag
    C3 O1 C2 . . 109.73(19) ?
    C5 N1 C1 . . 119.21(19) ?
    C5 N1 C4 . . 129.6(2) ?
    C1 N1 C4 . . 110.79(19) ?
    N1 C1 C2 . . 110.7(2) ?
    N1 C1 H1A . . 109.5 ?
    C2 C1 H1A . . 109.5 ?
    N1 C1 H1B . . 109.5 ?
    C2 C1 H1B . . 109.5 ?
    H1A C1 H1B . . 108.1 ?
    O1 C2 C1 . . 111.6(2) ?
    O1 C2 H2A . . 109.3 ?
    C1 C2 H2A . . 109.3 ?
    O1 C2 H2B . . 109.3 ?
    C1 C2 H2B . . 109.3 ?
    H2A C2 H2B . . 108.0 ?
    O1 C3 C4 . . 112.3(2) ?
    O1 C3 H3A . . 109.1 ?
    C4 C3 H3A . . 109.1 ?
    O1 C3 H3B . . 109.1 ?
    C4 C3 H3B . . 109.1 ?
    H3A C3 H3B . . 107.9 ?
    N1 C4 C3 . . 109.75(19) ?
    N1 C4 H4A . . 109.7 ?
    C3 C4 H4A . . 109.7 ?
    N1 C4 H4B . . 109.7 ?
    C3 C4 H4B . . 109.7 ?
    H4A C4 H4B . . 108.2 ?
    O2 C5 N1 . . 118.7(2) ?
    O2 C5 C8 . . 121.0(2) ?
    N1 C5 C8 . . 120.22(19) ?
    C8 C6 H6A . . 109.5 ?
    C8 C6 H6B . . 109.5 ?
    H6A C6 H6B . . 109.5 ?
    C8 C6 H6C . . 109.5 ?
    H6A C6 H6C . . 109.5 ?
    H6B C6 H6C . . 109.5 ?
    C12 C7 H7A . . 109.5 ?
    C12 C7 H7B . . 109.5 ?
    H7A C7 H7B . . 109.5 ?
    C12 C7 H7C . . 109.5 ?
    H7A C7 H7C . . 109.5 ?
    H7B C7 H7C . . 109.5 ?
    C5 C8 C6 . . 110.49(18) ?
    C5 C8 C9 . . 105.57(17) ?
    C6 C8 C9 . . 114.40(18) ?
    C5 C8 C13 . . 107.80(17) ?
    C6 C8 C13 . . 111.38(17) ?
    C9 C8 C13 . . 106.83(18) ?
    C10 C9 C8 . . 113.76(19) ?
    C10 C9 H9A . . 108.8 ?
    C8 C9 H9A . . 108.8 ?
    C10 C9 H9B . . 108.8 ?
    C8 C9 H9B . . 108.8 ?
    H9A C9 H9B . . 107.7 ?
    C11 C10 C9 . . 111.89(19) ?
    C11 C10 H10A . . 109.2 ?
    C9 C10 H10A . . 109.2 ?
    C11 C10 H10B . . 109.2 ?
    C9 C10 H10B . . 109.2 ?
    H10A C10 H10B . . 107.9 ?
    C10 C11 C12 . . 111.9(2) ?
    C10 C11 H11A . . 109.2 ?
    C12 C11 H11A . . 109.2 ?
    C10 C11 H11B . . 109.2 ?
    C12 C11 H11B . . 109.2 ?
    H11A C11 H11B . . 107.9 ?
    C17 C12 C11 . . 109.88(19) ?
    C17 C12 C7 . . 106.60(18) ?
    C11 C12 C7 . . 108.60(19) ?
    C17 C12 C13 . . 108.54(17) ?
    C11 C12 C13 . . 107.85(17) ?
    C7 C12 C13 . . 115.32(19) ?
    C14 C13 C12 . . 109.26(17) ?
    C14 C13 C8 . . 115.23(17) ?
    C12 C13 C8 . . 116.57(17) ?
    C14 C13 H13A . . 104.8 ?
    C12 C13 H13A . . 104.8 ?
    C8 C13 H13A . . 104.8 ?
    C15 C14 C13 . . 109.08(18) ?
    C15 C14 H14A . . 109.9 ?
    C13 C14 H14A . . 109.9 ?
    C15 C14 H14B . . 109.9 ?
    C13 C14 H14B . . 109.9 ?
    H14A C14 H14B . . 108.3 ?
    C14 C15 C16 . . 113.57(19) ?
    C14 C15 H15A . . 108.9 ?
    C16 C15 H15A . . 108.9 ?
    C14 C15 H15B . . 108.9 ?
    C16 C15 H15B . . 108.9 ?
    H15A C15 H15B . . 107.7 ?
    C17 C16 C18 . . 123.2(2) ?
    C17 C16 C15 . . 122.8(2) ?
    C18 C16 C15 . . 114.00(19) ?
    C16 C17 C19 . . 120.5(2) ?
    C16 C17 C12 . . 123.1(2) ?
    C19 C17 C12 . . 116.39(19) ?
    C16 C18 C21 . . 115.6(2) ?
    C16 C18 H18A . . 108.4 ?
    C21 C18 H18A . . 108.4 ?
    C16 C18 H18B . . 108.4 ?
    C21 C18 H18B . . 108.4 ?
    H18A C18 H18B . . 107.4 ?
    C17 C19 C20 . . 112.8(2) ?
    C17 C19 H19A . . 109.0 ?
    C20 C19 H19A . . 109.0 ?
    C17 C19 H19B . . 109.0 ?
    C20 C19 H19B . . 109.0 ?
    H19A C19 H19B . . 107.8 ?
    C21 C20 C19 . . 111.5(2) ?
    C21 C20 H20A . . 109.3 ?
    C19 C20 H20A . . 109.3 ?
    C21 C20 H20B . . 109.3 ?
    C19 C20 H20B . . 109.3 ?
    H20A C20 H20B . . 108.0 ?
    C20 C21 C18 . . 108.9(2) ?
    C20 C21 C22 . . 113.6(2) ?
    C18 C21 C22 . . 114.7(2) ?
    C20 C21 H21A . . 106.3 ?
    C18 C21 H21A . . 106.3 ?
    C22 C21 H21A . . 106.3 ?
    C23 C22 C24 . . 110.4(2) ?
    C23 C22 C21 . . 112.2(2) ?
    C24 C22 C21 . . 114.3(2) ?
    C23 C22 H22A . . 106.4 ?
    C24 C22 H22A . . 106.4 ?
    C21 C22 H22A . . 106.4 ?
    C22 C23 H23A . . 109.5 ?
    C22 C23 H23B . . 109.5 ?
    H23A C23 H23B . . 109.5 ?
    C22 C23 H23C . . 109.5 ?
    H23A C23 H23C . . 109.5 ?
    H23B C23 H23C . . 109.5 ?
    C22 C24 H24A . . 109.5 ?
    C22 C24 H24B . . 109.5 ?
    H24A C24 H24B . . 109.5 ?
    C22 C24 H24C . . 109.5 ?
    H24A C24 H24C . . 109.5 ?
    H24B C24 H24C . . 109.5 ?
data_global
_journal_date_recd_electronic     2010-09-18
_journal_date_accepted     2010-09-30
_journal_name_full     'Acta Crystallographica, Section E'
_journal_year     2010
_journal_volume     66
_journal_issue     11
_journal_page_first     o2725
_journal_page_last     o2725
_journal_paper_category     QO
_journal_coeditor_code     KP2277
_publ_contact_author_name     'Dr Xiao-ping Rao'
_publ_contact_author_address
;
Institute of Chemical Industry of Forest Products
Chinese Academy of Forestry
Nanjing, 210042,
People's Republic of China
;
_publ_contact_author_email     rxping2001@163.com
_publ_contact_author_fax     '+86-25-85413445'
_publ_contact_author_phone     '+86-25-85482452'
_publ_section_title
;
<i>N</i>-Morpholino-\D^8^-dihydroabietamide
;
loop_
    _publ_author_name
    _publ_author_address
    'Xiao-Ping Rao'
;
Institute of Chemical Industry of Forest Products
Chinese Academy of Forestry
Nanjing 210042
People's Republic of China
;
