# Supplementary material for: N-Morpholino-Δ8-dihydro­abietamide
Source: Acta Crystallogr Sect E Struct Rep Online. 2010 Oct 9;66(Pt 11):o2725. doi: 10.1107/S1600536810039073 (PMC3008990; doi:10.1107/S1600536810039073)
Supplement: Supplementary file 2 [file e-66-o2725-Isup2.hkl]

# 
# h,k,l, Fc-squared, Fo-squared, sigma(Fo-squared) and status flag 
# 
data_I
_shelx_title ' tref in P2(1)2(1)2(1)' 
_shelx_refln_list_code          4 
_shelx_F_calc_maximum      159.38 
_exptl_crystal_F_000       824.00 
_reflns_d_resolution_high  0.8410 
 
loop_ 
 _symmetry_equiv_pos_as_xyz 
 'x, y, z' 
 '-x+1/2, -y, z+1/2' 
 '-x, y+1/2, -z+1/2' 
 'x+1/2, -y+1/2, -z' 
 
_cell_length_a     7.8683 
_cell_length_b    11.0359 
_cell_length_c    24.7264 
_cell_angle_alpha  90.000 
_cell_angle_beta   90.000 
_cell_angle_gamma  90.000 
 
_shelx_F_squared_multiplier     1.000 
 
loop_ 
 _refln_index_h 
 _refln_index_k 
 _refln_index_l 
 _refln_F_squared_calc 
 _refln_F_squared_meas 
 _refln_F_squared_sigma 
 _refln_observed_status 
   2   0   0       98.35       72.66      5.38 o 
   4   0   0       39.60       34.45     10.57 o 
   6   0   0      121.24      124.60      6.53 o 
   8   0   0       35.09       43.01      4.00 o 
   1   1   0     5993.80      393.33      5.98 o 
   2   1   0        3.87        6.05      1.04 o 
   3   1   0     1076.17     1058.64     10.71 o 
   4   1   0     1382.36     1457.75     15.10 o 
   5   1   0        3.25        3.41      1.62 o 
   6   1   0        5.75        8.17      2.56 o 
   7   1   0       14.17       16.24      3.65 o 
   8   1   0       46.44       53.32      3.76 o 
   9   1   0        5.79        2.90      1.99 o 
   0   2   0     5476.33     6177.02    295.61 o 
   1   2   0    11576.36    13226.63    122.46 o 
   2   2   0       15.72        9.00      1.24 o 
   3   2   0        0.40        0.55      1.07 o 
   4   2   0      509.28      554.65      8.57 o 
   5   2   0      890.40      916.53     13.67 o 
   6   2   0      112.66      105.47      3.71 o 
   7   2   0        9.05       12.27      2.45 o 
   8   2   0        4.22        2.24      2.44 o 
   9   2   0        5.03        4.44      2.14 o 
   1   3   0     7452.81     8867.04     67.16 o 
   2   3   0      506.31      491.71      5.60 o 
   3   3   0     1238.75     1315.19     13.21 o 
   4   3   0       92.88       70.27      2.59 o 
   5   3   0      326.34      292.32      5.34 o 
   6   3   0       15.83       14.81      2.95 o 
   7   3   0        1.62        0.03      1.62 o 
   8   3   0       10.36       13.73      3.18 o 
   9   3   0        0.26       -0.68      2.32 o 
   0   4   0     4404.22     5250.64     90.81 o 
   1   4   0      333.59      309.49      2.64 o 
   2   4   0     1793.16     1954.58     16.40 o 
   3   4   0      606.83      626.97      6.11 o 
   4   4   0       31.20       28.25      1.56 o 
   5   4   0        0.13        1.10      1.51 o 
   6   4   0      151.11      153.34      4.18 o 
   7   4   0        4.33        5.99      2.56 o 
   8   4   0       58.26       64.51      3.82 o 
   1   5   0       47.43       74.72      1.66 o 
   2   5   0       39.68       55.20      1.82 o 
   3   5   0      154.24      166.65      2.41 o 
   4   5   0      640.06      654.50      6.54 o 
   5   5   0      106.82       96.22      2.78 o 
   6   5   0       54.22       47.37      2.56 o 
   7   5   0       19.47       22.25      2.32 o 
   8   5   0        0.06        1.16      1.89 o 
   0   6   0      222.76      203.58      3.61 o 
   1   6   0       16.95       16.65      1.13 o 
   2   6   0      887.42      974.01      9.07 o 
   3   6   0        1.16        0.60      1.26 o 
   4   6   0        2.56        3.42      1.44 o 
   5   6   0       57.24       53.42      2.52 o 
   6   6   0       32.58       44.26      2.06 o 
   7   6   0       31.75       33.20      2.17 o 
   8   6   0       11.81       10.11      2.72 o 
   1   7   0      579.96      615.10      5.39 o 
   2   7   0      175.09      185.86      2.74 o 
   3   7   0      260.00      270.87      4.01 o 
   4   7   0       34.24       34.11      1.82 o 
   5   7   0       58.77       53.05      2.27 o 
   6   7   0       51.24       56.04      2.16 o 
   7   7   0       12.72       12.98      1.91 o 
   0   8   0      699.68      646.68      8.31 o 
   1   8   0      180.89      198.37      2.81 o 
   2   8   0      116.65      117.64      2.65 o 
   3   8   0      245.42      244.67      3.96 o 
   4   8   0       16.98       19.12      1.86 o 
   5   8   0        2.31        1.39      1.27 o 
   6   8   0        4.89        3.27      1.73 o 
   7   8   0        6.54        8.06      2.40 o 
   1   9   0       11.30        8.12      1.34 o 
   2   9   0        3.87        4.57      1.35 o 
   3   9   0        3.31        3.34      1.60 o 
   4   9   0      431.50      435.66      5.57 o 
   5   9   0       35.80       36.96      2.37 o 
   6   9   0        3.89        2.89      1.50 o 
   0  10   0      494.38      457.19      6.59 o 
   1  10   0      167.29      175.78      3.89 o 
   2  10   0       71.13       73.62      2.38 o 
   3  10   0        5.00        4.71      1.60 o 
   4  10   0      129.04      113.05      2.80 o 
   5  10   0        4.26        4.20      1.59 o 
   6  10   0        8.77        7.52      1.78 o 
   1  11   0      150.17      144.97      3.18 o 
   2  11   0        4.15        2.50      1.86 o 
   3  11   0        4.97        3.35      1.69 o 
   4  11   0        0.27        0.84      1.40 o 
   5  11   0        2.67        2.95      1.70 o 
   0  12   0      276.92      283.12      6.33 o 
   1  12   0       25.16       30.67      2.52 o 
   2  12   0       25.59       29.24      2.35 o 
   3  12   0        5.16        4.22      1.56 o 
   1  13   0      110.25      111.20      3.70 o 
   2   0   1    15380.81    16118.46    174.39 o 
   3   0   1      433.37      417.24      4.76 o 
   4   0   1     3178.68     3171.23     31.96 o 
   5   0   1        8.32        9.77      1.95 o 
   6   0   1      185.87      189.10      4.43 o 
   7   0   1       71.45       60.08      4.10 o 
   8   0   1       72.87       80.92      4.84 o 
   9   0   1        3.06        0.88      1.85 o 
   1   1   1      821.01      802.82      6.35 o 
   2   1   1     3177.11     3218.40     20.88 o 
   3   1   1      342.94      335.48      3.50 o 
   4   1   1      982.14     1037.04      8.22 o 
   5   1   1      324.16      329.23      4.13 o 
   6   1   1       33.56       32.17      1.95 o 
   7   1   1        1.63        0.62      1.46 o 
   8   1   1       63.40       57.49      2.27 o 
   9   1   1       36.88       41.82      2.54 o 
   0   2   1    25402.49    25295.20    217.83 o 
   1   2   1    11408.34    12564.54     77.75 o 
   2   2   1      254.15      221.91      2.45 o 
   3   2   1     1311.83     1319.67      9.67 o 
   4   2   1       13.95       12.61      1.15 o 
   5   2   1      276.34      292.38      3.68 o 
   6   2   1       55.80       55.50      2.39 o 
   7   2   1       61.31       60.52      2.70 o 
   8   2   1       88.89       90.26      3.17 o 
   9   2   1        4.50        2.52      1.71 o 
   0   3   1       50.36       48.04      0.99 o 
   1   3   1      874.95      845.90      4.16 o 
   2   3   1      423.38      436.97      2.99 o 
   3   3   1      925.18      926.36      7.35 o 
   4   3   1      747.39      793.82      6.72 o 
   5   3   1      437.53      429.69      5.96 o 
   6   3   1      163.18      170.66      2.99 o 
   7   3   1      181.54      186.29      3.74 o 
   8   3   1       12.91       11.38      2.09 o 
   9   3   1        2.88        1.77      2.11 o 
   0   4   1       15.16       17.37      0.86 o 
   1   4   1     1533.53     1582.97      7.80 o 
   2   4   1     2294.66     2371.85     14.22 o 
   3   4   1     1447.78     1528.20      9.37 o 
   4   4   1      674.91      702.69      5.38 o 
   5   4   1       12.26       11.65      1.79 o 
   6   4   1       18.48       17.22      2.13 o 
   7   4   1       30.53       36.63      2.72 o 
   8   4   1       28.20       26.28      4.32 o 
   0   5   1        1.81        3.74      0.74 o 
   1   5   1     2100.15     2232.21     10.90 o 
   2   5   1     1403.26     1477.33      8.38 o 
   3   5   1       18.73       16.48      0.88 o 
   4   5   1       13.30       14.07      1.13 o 
   5   5   1       96.75      101.03      1.86 o 
   6   5   1       70.22       65.42      1.74 o 
   7   5   1       20.98       16.85      1.57 o 
   8   5   1        4.79        3.43      1.25 o 
   0   6   1       78.92       80.83      1.49 o 
   1   6   1     1202.48     1258.91      6.44 o 
   2   6   1      109.40      125.11      1.57 o 
   3   6   1       36.94       32.98      1.27 o 
   4   6   1      177.49      174.54      2.21 o 
   5   6   1       59.76       66.99      1.73 o 
   6   6   1        5.83        4.41      0.87 o 
   7   6   1        6.20        4.93      0.93 o 
   8   6   1       51.34       56.40      3.10 o 
   0   7   1      555.32      575.57      4.91 o 
   1   7   1       60.65       62.91      1.10 o 
   2   7   1      179.11      171.59      2.05 o 
   3   7   1       77.09       73.22      1.56 o 
   4   7   1       14.71       13.33      1.06 o 
   5   7   1       96.88       95.70      2.10 o 
   6   7   1       67.59       63.63      1.72 o 
   7   7   1        7.37        6.78      1.07 o 
   0   8   1      100.98      101.84      2.11 o 
   1   8   1      695.95      691.91      4.38 o 
   2   8   1      421.64      436.54      3.94 o 
   3   8   1      228.71      221.68      2.60 o 
   4   8   1      248.28      240.00      2.96 o 
   5   8   1       14.27       10.09      1.31 o 
   6   8   1       27.16       26.49      1.68 o 
   7   8   1       21.78       18.10      2.09 o 
   0   9   1      805.87      857.53      7.29 o 
   1   9   1      174.09      174.22      2.14 o 
   2   9   1      102.33       98.32      1.94 o 
   3   9   1       12.26       13.05      1.30 o 
   4   9   1      120.77      134.25      2.27 o 
   5   9   1       10.37        9.99      1.25 o 
   6   9   1       14.88       14.24      1.41 o 
   0  10   1       52.65       51.54      2.01 o 
   1  10   1      179.08      189.96      2.14 o 
   2  10   1        7.75        6.33      1.37 o 
   3  10   1      185.06      184.68      2.52 o 
   4  10   1        2.50        1.19      1.00 o 
   5  10   1       20.65       21.70      1.47 o 
   6  10   1       15.26       15.96      1.74 o 
   0  11   1      112.62      113.33      2.69 o 
   1  11   1       43.92       42.82      1.51 o 
   2  11   1       53.34       61.99      1.70 o 
   3  11   1       17.71       16.03      1.33 o 
   4  11   1       21.98       22.44      1.79 o 
   5  11   1       11.50       11.64      1.47 o 
   0  12   1        0.23        0.28      1.18 o 
   1  12   1       56.21       60.01      1.70 o 
   2  12   1       78.99       85.34      2.14 o 
   3  12   1       53.40       56.49      1.97 o 
   0  13   1        0.01        0.20      1.34 o 
   1  13   1       34.10       30.63      2.13 o 
   1   0   2     2488.91        3.97      2.09 o 
   2   0   2     3258.54     3495.63     67.51 o 
   3   0   2     1046.69     1069.50     10.27 o 
   4   0   2        3.90        5.07      1.46 o 
   5   0   2        6.20        5.27      1.82 o 
   6   0   2        0.03       -0.99      1.45 o 
   7   0   2       67.06       63.19      3.78 o 
   8   0   2      176.58      182.34      5.15 o 
   9   0   2       20.28       20.87      3.02 o 
   1   1   2    15259.40    16093.97    180.27 o 
   2   1   2     6245.81     6716.89     46.18 o 
   3   1   2      420.27      461.40      3.94 o 
   4   1   2      120.34      115.71      2.02 o 
   5   1   2       20.20       22.38      1.50 o 
   6   1   2      187.72      188.32      3.39 o 
   7   1   2      136.00      148.41      2.70 o 
   8   1   2       24.06       25.15      2.89 o 
   9   1   2       19.32       16.52      2.83 o 
   0   2   2     4465.53     4962.90     35.00 o 
   1   2   2      988.17      963.50      7.34 o 
   2   2   2      276.61      254.83      1.99 o 
   3   2   2     4772.62     5286.00     37.29 o 
   4   2   2       98.91      127.55      1.93 o 
   5   2   2      127.81      131.68      2.51 o 
   6   2   2       42.70       48.71      2.22 o 
   7   2   2        2.61        2.91      1.73 o 
   8   2   2       46.00       47.17      4.05 o 
   9   2   2       30.97       21.42      6.06 o 
   0   3   2     3532.59     3993.22     36.03 o 
   1   3   2     1864.15     1896.35     23.21 o 
   2   3   2     1621.78     1674.71     10.35 o 
   3   3   2     2528.49     2675.21     40.77 o 
   4   3   2      827.78      879.05      7.18 o 
   5   3   2      200.98      201.32      3.19 o 
   6   3   2       52.31       53.11      2.57 o 
   7   3   2      190.16      180.60      3.66 o 
   8   3   2       22.81       21.48      2.62 o 
   9   3   2        7.05        5.30      2.13 o 
   0   4   2     1050.87     1163.52      7.53 o 
   1   4   2       32.31       33.09      0.88 o 
   2   4   2      620.94      622.65      3.59 o 
   3   4   2       38.08       31.74      0.98 o 
   4   4   2       54.01       59.65      1.50 o 
   5   4   2       22.63       22.78      1.31 o 
   6   4   2       52.83       51.94      2.33 o 
   7   4   2       17.21       13.09      1.98 o 
   8   4   2       44.48       44.32      4.46 o 
   0   5   2      662.04      686.98      4.82 o 
   1   5   2       13.16       17.67      0.77 o 
   2   5   2      151.77      166.86      1.76 o 
   3   5   2       86.51       94.57      1.45 o 
   4   5   2       80.63       87.69      1.45 o 
   5   5   2       17.14       14.18      1.11 o 
   6   5   2        8.78       13.18      1.11 o 
   7   5   2       21.28       20.14      1.53 o 
   8   5   2       27.69       37.69      2.80 o 
   0   6   2       50.05       63.24      2.07 o 
   1   6   2       68.59       68.86      1.18 o 
   2   6   2      229.66      240.17      2.08 o 
   3   6   2      394.43      429.26      3.35 o 
   4   6   2      231.60      230.02      2.34 o 
   5   6   2       35.64       33.41      1.23 o 
   6   6   2       23.00       18.78      1.44 o 
   7   6   2       26.56       22.25      1.57 o 
   8   6   2        4.38        4.70      1.64 o 
   0   7   2      146.79      158.43      2.51 o 
   1   7   2      114.21      121.88      1.46 o 
   2   7   2      183.57      172.96      2.08 o 
   3   7   2        7.12       10.59      0.94 o 
   4   7   2       41.23       43.56      1.43 o 
   5   7   2        0.60        0.27      0.86 o 
   6   7   2       22.66       23.72      1.37 o 
   7   7   2        7.14        5.61      1.46 o 
   0   8   2        7.67       11.40      1.13 o 
   1   8   2       73.26       68.58      1.34 o 
   2   8   2        6.52        7.39      0.93 o 
   3   8   2       17.02       15.55      1.37 o 
   4   8   2       47.03       48.69      1.60 o 
   5   8   2       20.89       20.51      1.28 o 
   6   8   2       24.87       22.51      1.26 o 
   7   8   2        2.58        1.12      1.26 o 
   0   9   2       60.18       60.72      1.92 o 
   1   9   2      188.78      177.21      2.17 o 
   2   9   2      138.07      138.65      2.00 o 
   3   9   2       19.82       20.62      1.44 o 
   4   9   2       21.02       21.74      1.42 o 
   5   9   2        1.10        0.44      0.95 o 
   6   9   2       12.36       10.92      1.20 o 
   0  10   2      148.63      142.76      2.84 o 
   1  10   2      159.14      169.37      2.38 o 
   2  10   2      143.06      134.72      2.34 o 
   3  10   2       17.69       21.19      1.41 o 
   4  10   2       33.31       33.92      1.50 o 
   5  10   2       42.95       43.60      1.86 o 
   6  10   2       50.51       51.93      2.16 o 
   0  11   2        0.41        0.47      1.11 o 
   1  11   2       17.07       17.73      1.26 o 
   2  11   2       41.83       41.80      1.58 o 
   3  11   2       54.23       51.29      1.68 o 
   4  11   2        8.58       10.08      1.38 o 
   5  11   2        1.23        2.37      1.15 o 
   0  12   2       53.25       55.17      2.55 o 
   1  12   2       33.09       33.19      1.54 o 
   2  12   2       22.73       22.43      1.44 o 
   3  12   2        8.31       10.53      1.28 o 
   0  13   2        1.55        0.73      2.31 o 
   1  13   2       42.57       50.09      2.49 o 
   1   0   3     1671.64     1777.78     40.25 o 
   2   0   3     2223.44     2277.46     76.20 o 
   3   0   3       64.43       54.88      1.62 o 
   4   0   3     1787.09     1815.18     18.47 o 
   5   0   3      315.35      318.77      5.21 o 
   6   0   3      193.99      206.75      4.01 o 
   7   0   3       28.33       30.08      3.22 o 
   8   0   3      238.62      265.07      6.07 o 
   9   0   3       13.00        6.40      2.85 o 
   0   1   3      455.82      485.11     14.60 o 
   1   1   3    10013.88    10903.99     75.47 o 
   2   1   3      815.99      823.60     13.17 o 
   3   1   3      571.93      605.07      4.57 o 
   4   1   3      744.62      707.44      5.64 o 
   5   1   3       37.24       33.35      1.81 o 
   6   1   3        4.39        2.46      1.24 o 
   7   1   3       58.50       52.77      1.96 o 
   8   1   3        4.82        4.44      1.61 o 
   9   1   3        8.26        5.12      1.49 o 
   0   2   3      146.24      150.26      4.85 o 
   1   2   3      645.01      595.79      3.57 o 
   2   2   3      546.25      529.03      5.42 o 
   3   2   3     1536.62     1596.28     10.86 o 
   4   2   3      193.18      200.99      2.62 o 
   5   2   3      198.12      209.60      3.03 o 
   6   2   3        7.83        9.00      1.44 o 
   7   2   3       91.11       86.30      2.40 o 
   8   2   3       47.75       49.08      4.75 o 
   9   2   3       19.16       13.70      3.64 o 
   0   3   3      184.53      164.15      2.09 o 
   1   3   3       87.75       89.72      1.09 o 
   2   3   3      641.32      591.27      4.34 o 
   3   3   3      607.23      610.41      4.57 o 
   4   3   3      103.71      113.05      1.53 o 
   5   3   3      107.19      108.52      2.78 o 
   6   3   3       35.06       34.36      2.29 o 
   7   3   3      119.01      107.68      2.26 o 
   8   3   3       46.55       49.37      3.60 o 
   9   3   3        0.50        0.82      1.96 o 
   0   4   3     1099.49     1193.97      9.11 o 
   1   4   3       78.64       77.04      0.99 o 
   2   4   3      668.81      726.20      4.24 o 
   3   4   3      160.96      170.71      1.92 o 
   4   4   3      162.69      155.58      2.01 o 
   5   4   3      239.06      224.79      2.71 o 
   6   4   3       39.60       35.32      1.20 o 
   7   4   3       12.48       11.40      1.24 o 
   8   4   3        0.84        0.19      1.45 o 
   0   5   3        0.52        0.24      0.46 o 
   1   5   3      802.51      840.20      4.46 o 
   2   5   3     1066.31     1109.34      7.28 o 
   3   5   3       51.91       61.51      1.38 o 
   4   5   3      110.15      112.38      1.62 o 
   5   5   3       19.16       21.32      1.22 o 
   6   5   3       19.06       19.15      1.01 o 
   7   5   3        5.06        4.31      0.84 o 
   8   5   3        2.21        0.27      1.33 o 
   0   6   3      373.30      376.30      3.32 o 
   1   6   3     1375.85     1463.18      7.73 o 
   2   6   3      340.32      357.16      2.37 o 
   3   6   3      256.61      268.06      2.38 o 
   4   6   3       46.60       44.07      1.45 o 
   5   6   3       18.28       21.96      1.37 o 
   6   6   3       13.43       11.78      1.08 o 
   7   6   3       25.52       21.50      1.88 o 
   8   6   3       19.25       22.92      2.05 o 
   0   7   3       61.36       73.27      1.55 o 
   1   7   3      337.78      332.94      2.47 o 
   2   7   3      190.49      181.90      1.89 o 
   3   7   3       66.87       70.43      1.52 o 
   4   7   3      125.85      125.81      2.20 o 
   5   7   3       12.18       10.91      0.99 o 
   6   7   3       63.26       71.47      2.00 o 
   7   7   3       10.05       11.59      1.76 o 
   0   8   3       25.35       21.80      1.36 o 
   1   8   3       68.92       70.12      1.30 o 
   2   8   3      198.69      190.27      2.54 o 
   3   8   3      133.18      144.17      2.25 o 
   4   8   3       18.43       19.18      1.22 o 
   5   8   3      174.11      177.07      2.61 o 
   6   8   3       31.29       32.47      1.67 o 
   7   8   3       76.23       81.59      2.39 o 
   0   9   3      159.83      165.42      2.91 o 
   1   9   3       28.06       27.47      1.15 o 
   2   9   3       18.80       16.58      1.18 o 
   3   9   3      165.21      168.27      2.39 o 
   4   9   3       34.76       36.96      1.56 o 
   5   9   3        1.26        1.22      0.92 o 
   6   9   3       15.14       12.66      1.91 o 
   0  10   3      171.55      169.24      2.64 o 
   1  10   3        1.90        2.23      0.97 o 
   2  10   3        2.52        1.88      0.87 o 
   3  10   3       24.83       24.30      1.54 o 
   4  10   3        0.62        1.91      1.06 o 
   5  10   3        2.30        1.48      1.31 o 
   0  11   3       44.90       50.05      2.23 o 
   1  11   3       33.79       32.29      1.38 o 
   2  11   3       25.87       23.51      1.35 o 
   3  11   3       16.58       20.09      1.47 o 
   4  11   3       82.05       82.01      2.17 o 
   5  11   3       12.49       15.11      1.66 o 
   0  12   3      106.82      109.29      3.14 o 
   1  12   3       19.75       20.02      1.42 o 
   2  12   3        8.11        8.60      1.19 o 
   3  12   3       24.09       28.14      1.52 o 
   0  13   3       32.19       34.94      5.34 o 
   0   0   4      323.41      191.99     67.88 o 
   1   0   4     1026.96      968.18      8.38 o 
   2   0   4      748.49      757.85      6.76 o 
   3   0   4     1363.97     1252.54     12.21 o 
   4   0   4      182.94      169.14      2.81 o 
   5   0   4        6.25        5.25      1.40 o 
   6   0   4        2.57        1.81      1.38 o 
   7   0   4      114.56      118.34      4.32 o 
   8   0   4      183.75      187.24      4.99 o 
   9   0   4        1.56        1.68      1.80 o 
   0   1   4     1237.08     1235.04     41.25 o 
   1   1   4      410.72      353.56      2.56 o 
   2   1   4      882.39      848.03      5.66 o 
   3   1   4      833.77      811.85      5.61 o 
   4   1   4       52.50       57.14      1.36 o 
   5   1   4      150.84      150.11      2.42 o 
   6   1   4       15.76       15.53      1.67 o 
   7   1   4      208.37      202.72      3.19 o 
   8   1   4       41.85       46.31      2.02 o 
   9   1   4        6.29        3.92      2.11 o 
   0   2   4     1259.71     1325.71     68.20 o 
   1   2   4     3002.18     3105.33     37.23 o 
   2   2   4       26.08       20.63      0.89 o 
   3   2   4      555.54      546.26      4.23 o 
   4   2   4      321.27      331.56      2.94 o 
   5   2   4      277.26      305.14      3.11 o 
   6   2   4       33.17       29.09      1.33 o 
   7   2   4       45.48       41.93      1.99 o 
   8   2   4       10.40        8.79      1.93 o 
   9   2   4        9.21        7.42      2.25 o 
   0   3   4     2538.76     2777.07    117.77 o 
   1   3   4       53.09       60.21      0.98 o 
   2   3   4     2494.31     2572.51     31.39 o 
   3   3   4      156.33      157.51      1.50 o 
   4   3   4       59.49       67.21      0.95 o 
   5   3   4       17.53       14.79      1.54 o 
   6   3   4       34.52       36.40      1.44 o 
   7   3   4       26.43       26.32      2.38 o 
   8   3   4       31.04       33.61      3.70 o 
   9   3   4       16.37        9.91      2.89 o 
   0   4   4     1842.42     1972.02     16.78 o 
   1   4   4      655.98      666.76      7.78 o 
   2   4   4      422.15      515.94      3.29 o 
   3   4   4      635.78      634.79      4.45 o 
   4   4   4       67.00       70.29      1.30 o 
   5   4   4      150.49      145.21      1.92 o 
   6   4   4      231.28      219.45      2.85 o 
   7   4   4       10.47        6.15      1.69 o 
   8   4   4       45.30       48.50      3.57 o 
   0   5   4      267.37      249.32      5.76 o 
   1   5   4      144.09      162.14      1.42 o 
   2   5   4       12.41       10.44      0.67 o 
   3   5   4      158.78      156.59      1.79 o 
   4   5   4      106.87       96.79      1.56 o 
   5   5   4       87.48       88.42      1.40 o 
   6   5   4       84.01       93.48      2.52 o 
   7   5   4        4.98        3.40      1.81 o 
   8   5   4       91.04      105.15      3.31 o 
   0   6   4      305.50      325.66      3.64 o 
   1   6   4      259.12      278.01      2.13 o 
   2   6   4      114.17      100.21      1.45 o 
   3   6   4       10.54        7.44      0.88 o 
   4   6   4      213.62      204.38      2.44 o 
   5   6   4      235.17      231.11      2.71 o 
   6   6   4       77.20       77.05      2.45 o 
   7   6   4       52.30       54.02      2.10 o 
   8   6   4        7.59        6.54      1.59 o 
   0   7   4        2.96        2.21      0.73 o 
   1   7   4       43.06       43.69      1.09 o 
   2   7   4      295.89      306.82      2.39 o 
   3   7   4       33.65       29.22      1.16 o 
   4   7   4       61.18       60.47      1.51 o 
   5   7   4       35.95       29.32      1.22 o 
   6   7   4       25.53       28.35      1.70 o 
   7   7   4        4.34        5.01      1.39 o 
   0   8   4       16.33       16.24      1.17 o 
   1   8   4       54.07       50.27      1.22 o 
   2   8   4       16.99       15.97      1.00 o 
   3   8   4      150.63      164.42      2.27 o 
   4   8   4       87.18       85.59      1.80 o 
   5   8   4       25.68       25.65      1.54 o 
   6   8   4       10.15        7.64      1.65 o 
   7   8   4        5.52        6.48      1.68 o 
   0   9   4       24.67       25.92      1.60 o 
   1   9   4      275.75      280.40      2.55 o 
   2   9   4       99.53       95.53      1.62 o 
   3   9   4        0.74        0.53      0.76 o 
   4   9   4       19.61       21.71      1.45 o 
   5   9   4       29.06       35.52      1.63 o 
   6   9   4       28.70       29.81      2.51 o 
   0  10   4        6.81        7.15      1.33 o 
   1  10   4      238.91      244.32      2.53 o 
   2  10   4        2.00        3.73      0.90 o 
   3  10   4       15.04       17.13      1.31 o 
   4  10   4        4.23        4.32      1.14 o 
   5  10   4       31.48       35.95      1.88 o 
   0  11   4       20.80       19.72      1.73 o 
   1  11   4       16.12       14.97      1.18 o 
   2  11   4       19.62       20.07      1.15 o 
   3  11   4        5.87        6.39      1.28 o 
   4  11   4        2.26        2.38      1.11 o 
   0  12   4        0.54       -0.32      1.30 o 
   1  12   4        9.16        9.68      1.02 o 
   2  12   4       35.35       33.84      1.97 o 
   3  12   4        1.40        1.11      1.05 o 
   0  13   4       14.09       13.29      2.65 o 
   1   0   5        0.49        0.94      0.97 o 
   2   0   5       57.71       64.01      1.50 o 
   3   0   5        2.48        2.84      0.79 o 
   4   0   5     1176.18     1141.85     11.28 o 
   5   0   5       19.53       18.58      2.10 o 
   6   0   5      288.65      280.11      5.43 o 
   7   0   5        3.45        0.71      2.10 o 
   8   0   5       10.16        7.10      2.56 o 
   9   0   5        4.77        2.74      1.96 o 
   0   1   5      118.01      106.81      1.55 o 
   1   1   5     4549.78     5110.00     32.09 o 
   2   1   5     1863.82     1773.05     11.57 o 
   3   1   5      158.28      173.09      1.90 o 
   4   1   5      306.52      280.69      2.76 o 
   5   1   5       82.32       79.23      2.12 o 
   6   1   5       25.72       29.96      1.92 o 
   7   1   5      120.11      125.02      2.73 o 
   8   1   5        6.57        5.03      1.66 o 
   9   1   5        8.89        5.54      2.20 o 
   0   2   5     2131.82     2240.74    106.21 o 
   1   2   5      777.20      765.23      4.62 o 
   2   2   5      429.24      453.00      3.59 o 
   3   2   5      275.33      296.79      2.94 o 
   4   2   5       81.79       82.75      1.36 o 
   5   2   5      385.22      381.11      3.75 o 
   6   2   5      431.19      419.15      4.40 o 
   7   2   5       88.87       83.79      2.74 o 
   8   2   5       47.55       49.09      2.16 o 
   9   2   5        0.96       -0.69      1.80 o 
   0   3   5     1359.33     1365.77     14.91 o 
   1   3   5     2929.30     2980.13     51.27 o 
   2   3   5       88.77       94.52      1.05 o 
   3   3   5       32.58       31.29      1.22 o 
   4   3   5       59.33       60.06      1.71 o 
   5   3   5      250.99      253.52      3.08 o 
   6   3   5      100.19       91.86      2.63 o 
   7   3   5       14.28       11.09      2.10 o 
   8   3   5       20.83       12.66      3.96 o 
   0   4   5      560.53      542.42      5.48 o 
   1   4   5     1592.85     1670.29     12.09 o 
   2   4   5        8.89       11.53      0.67 o 
   3   4   5       13.86       10.48      0.92 o 
   4   4   5      137.40      133.97      2.39 o 
   5   4   5      117.10      113.69      2.75 o 
   6   4   5      186.92      195.73      3.49 o 
   7   4   5       22.92       22.63      2.47 o 
   8   4   5        9.03        6.98      2.14 o 
   0   5   5      574.38      604.91      5.14 o 
   1   5   5      756.56      820.88      4.74 o 
   2   5   5       58.94       52.49      1.11 o 
   3   5   5       39.51       38.82      1.55 o 
   4   5   5       10.29       13.89      1.53 o 
   5   5   5      194.25      190.46      3.02 o 
   6   5   5       50.43       53.15      2.31 o 
   7   5   5       28.90       37.98      2.26 o 
   8   5   5        1.05       -0.04      1.71 o 
   0   6   5      400.15      369.80      3.69 o 
   1   6   5      355.60      374.62      2.53 o 
   2   6   5      299.59      308.41      2.49 o 
   3   6   5      244.96      237.71      2.46 o 
   4   6   5      109.80      114.60      2.49 o 
   5   6   5      141.01      141.84      2.90 o 
   6   6   5       19.46       18.46      1.60 o 
   7   6   5       11.95       12.97      1.70 o 
   8   6   5        7.01        5.65      1.98 o 
   0   7   5      171.55      164.20      2.39 o 
   1   7   5      115.64      120.23      1.44 o 
   2   7   5      189.29      215.71      2.23 o 
   3   7   5       18.94       18.60      1.17 o 
   4   7   5       53.04       52.99      1.67 o 
   5   7   5       44.49       53.53      1.83 o 
   6   7   5       24.97       24.78      1.73 o 
   7   7   5       17.29       18.27      2.14 o 
   0   8   5       11.23       12.39      1.51 o 
   1   8   5      146.12      150.07      1.56 o 
   2   8   5       45.00       44.38      1.16 o 
   3   8   5      112.19      119.61      1.92 o 
   4   8   5       47.04       44.87      1.77 o 
   5   8   5       29.79       31.49      1.61 o 
   6   8   5       16.27       17.68      1.68 o 
   7   8   5        7.69        7.57      1.61 o 
   0   9   5       78.50       83.20      2.44 o 
   1   9   5      163.60      157.77      1.79 o 
   2   9   5       35.60       41.15      1.23 o 
   3   9   5       81.45       85.36      1.80 o 
   4   9   5        5.93        5.24      1.15 o 
   5   9   5        0.06       -0.35      0.87 o 
   6   9   5       12.33       13.22      2.07 o 
   0  10   5        2.43        1.54      1.31 o 
   1  10   5       34.25       31.49      1.10 o 
   2  10   5       21.33       22.73      1.00 o 
   3  10   5       83.82       90.91      1.84 o 
   4  10   5       15.72       19.58      1.63 o 
   5  10   5       11.00        9.67      1.39 o 
   0  11   5        0.82        0.94      1.02 o 
   1  11   5       14.55       13.69      1.08 o 
   2  11   5        4.54        4.89      0.75 o 
   3  11   5       14.52       13.18      1.05 o 
   4  11   5       54.77       50.81      1.71 o 
   0  12   5        2.27        1.55      1.93 o 
   1  12   5        7.90        9.11      1.41 o 
   2  12   5       50.40       47.97      1.89 o 
   3  12   5       25.10       24.83      2.12 o 
   0   0   6     5014.30     5719.28     76.15 o 
   1   0   6       74.71       72.34      1.79 o 
   2   0   6      720.12      647.95      6.61 o 
   3   0   6      279.78      268.28      2.82 o 
   4   0   6      159.70      150.57      2.46 o 
   5   0   6       23.01       17.06      2.01 o 
   6   0   6      237.71      230.37      4.19 o 
   7   0   6       68.29       66.91      2.99 o 
   8   0   6       83.05       85.13      3.94 o 
   9   0   6        2.44        2.41      4.40 o 
   0   1   6     1520.00     1519.12     26.36 o 
   1   1   6      840.84      788.21      4.87 o 
   2   1   6      783.88      822.74      6.03 o 
   3   1   6       66.80       52.71      1.23 o 
   4   1   6       18.95       21.25      0.98 o 
   5   1   6      152.09      154.85      2.16 o 
   6   1   6      264.16      284.21      3.47 o 
   7   1   6       21.55       19.02      1.59 o 
   8   1   6       13.50       14.71      3.53 o 
   9   1   6        2.12        1.53      1.98 o 
   0   2   6      324.69      325.79      2.92 o 
   1   2   6     1875.19     1969.09     34.94 o 
   2   2   6       78.41       69.79      1.24 o 
   3   2   6       48.46       56.82      1.61 o 
   4   2   6      216.67      206.18      2.71 o 
   5   2   6      548.73      544.62      4.62 o 
   6   2   6       92.52       96.30      1.91 o 
   7   2   6        9.06        8.15      1.22 o 
   8   2   6       16.69       11.30      2.45 o 
   9   2   6        9.63        7.49      2.85 o 
   0   3   6       27.34       30.92      1.99 o 
   1   3   6     3605.42     4082.01     73.05 o 
   2   3   6       62.69       58.23      1.00 o 
   3   3   6       18.88       11.18      1.07 o 
   4   3   6       17.21       16.17      1.30 o 
   5   3   6      529.28      530.78      5.58 o 
   6   3   6        0.34        0.10      1.14 o 
   7   3   6       18.10       17.80      1.96 o 
   8   3   6        4.85        7.37      2.02 o 
   0   4   6      227.55      200.04      3.79 o 
   1   4   6      213.70      194.48      2.07 o 
   2   4   6       66.36       67.27      1.13 o 
   3   4   6      537.43      554.87      4.76 o 
   4   4   6      870.95      828.76      7.45 o 
   5   4   6      398.44      399.69      4.61 o 
   6   4   6      270.59      254.27      4.53 o 
   7   4   6        7.31        5.79      1.92 o 
   8   4   6        7.18        5.89      2.63 o 
   0   5   6      355.25      323.03      4.63 o 
   1   5   6     1296.90     1410.63     10.93 o 
   2   5   6      477.57      502.84      3.49 o 
   3   5   6      168.35      159.03      2.06 o 
   4   5   6       14.23       14.67      1.46 o 
   5   5   6       43.48       40.63      2.25 o 
   6   5   6       32.44       34.74      2.20 o 
   7   5   6      117.90      119.46      3.65 o 
   8   5   6       22.41       17.70      4.69 o 
   0   6   6       13.93       13.65      0.73 o 
   1   6   6      118.63      126.82      1.35 o 
   2   6   6        0.44        2.65      0.63 o 
   3   6   6       54.57       56.92      1.30 o 
   4   6   6      351.85      345.06      3.99 o 
   5   6   6      563.86      570.98      5.37 o 
   6   6   6       35.91       35.91      1.82 o 
   7   6   6       56.82       55.89      2.47 o 
   8   6   6        1.61        2.39      1.81 o 
   0   7   6       80.30       84.14      1.32 o 
   1   7   6      279.22      279.23      2.20 o 
   2   7   6       93.76       96.44      1.43 o 
   3   7   6      133.69      115.75      1.82 o 
   4   7   6       16.44       15.52      1.29 o 
   5   7   6      168.16      163.08      2.69 o 
   6   7   6       10.18       11.22      1.57 o 
   7   7   6       26.62       28.80      2.00 o 
   0   8   6      269.90      237.45      3.27 o 
   1   8   6        4.36        4.18      0.52 o 
   2   8   6       64.94       66.47      1.15 o 
   3   8   6       26.80       31.90      1.11 o 
   4   8   6      189.24      193.19      2.82 o 
   5   8   6       17.25       19.78      1.54 o 
   6   8   6        2.31        1.38      1.27 o 
   7   8   6        6.74        6.08      1.72 o 
   0   9   6       10.90       10.71      1.07 o 
   1   9   6       50.69       46.72      0.88 o 
   2   9   6       26.75       29.77      1.13 o 
   3   9   6       20.60       20.98      1.03 o 
   4   9   6        8.85        7.61      1.21 o 
   5   9   6        7.28        4.78      1.71 o 
   6   9   6        2.68        2.38      1.27 o 
   0  10   6       17.86       19.71      1.28 o 
   1  10   6       53.56       53.38      1.20 o 
   2  10   6       63.45       62.66      1.29 o 
   3  10   6        9.05       12.15      0.98 o 
   4  10   6       12.06       10.41      1.25 o 
   5  10   6       20.28       20.62      1.82 o 
   0  11   6        0.01        0.98      0.77 o 
   1  11   6       22.26       19.61      1.04 o 
   2  11   6       10.26        9.91      0.83 o 
   3  11   6        1.77        2.12      0.94 o 
   4  11   6       43.16       43.20      1.66 o 
   0  12   6        0.44        2.13      2.16 o 
   1  12   6       12.16       12.34      1.82 o 
   2  12   6       60.23       66.79      3.34 o 
   3  12   6        0.82        2.48      1.93 o 
   1   0   7     3601.09     3885.28     36.20 o 
   2   0   7       35.31       30.81      1.46 o 
   3   0   7        4.27        0.30      0.77 o 
   4   0   7       34.59       35.96      1.42 o 
   5   0   7      135.41      128.27      3.42 o 
   6   0   7      687.76      662.31      8.70 o 
   7   0   7        0.00       -1.01      1.23 o 
   8   0   7        0.67        1.04      2.20 o 
   9   0   7       66.39       80.43      6.55 o 
   0   1   7      647.36      595.69      6.10 o 
   1   1   7      322.29      313.53      2.62 o 
   2   1   7     1475.10     1434.68     11.50 o 
   3   1   7      414.09      434.63      3.65 o 
   4   1   7       39.71       46.34      1.07 o 
   5   1   7      110.34      110.21      1.96 o 
   6   1   7       50.49       47.47      1.75 o 
   7   1   7       18.22       16.13      1.20 o 
   8   1   7       20.79       12.79      6.02 o 
   9   1   7        6.01        4.29      2.19 o 
   0   2   7       44.74       54.11      1.23 o 
   1   2   7     1256.44     1247.80      8.12 o 
   2   2   7      385.46      417.41      3.03 o 
   3   2   7      868.57      904.11      6.60 o 
   4   2   7       97.66      100.97      1.96 o 
   5   2   7      422.57      441.40      4.65 o 
   6   2   7       73.62       74.16      2.34 o 
   7   2   7      215.07      199.80      4.65 o 
   8   2   7        1.61        1.10      1.55 o 
   0   3   7       25.67       27.16      1.07 o 
   1   3   7      482.08      479.89      3.32 o 
   2   3   7      870.55      901.94      5.50 o 
   3   3   7      318.20      310.82      3.18 o 
   4   3   7      282.53      274.42      3.48 o 
   5   3   7      101.08      100.61      2.44 o 
   6   3   7       82.49       82.70      2.71 o 
   7   3   7      139.62      144.80      3.45 o 
   8   3   7        1.25        2.01      1.76 o 
   0   4   7     1567.46     1593.34     18.18 o 
   1   4   7      120.28      115.27      1.00 o 
   2   4   7      142.73      150.11      1.83 o 
   3   4   7      487.12      439.33      4.16 o 
   4   4   7       96.97       92.87      2.32 o 
   5   4   7      261.07      271.96      3.72 o 
   6   4   7      484.08      500.97      6.19 o 
   7   4   7        8.84        5.13      2.00 o 
   8   4   7       29.75       29.30      5.10 o 
   0   5   7       10.66        7.32      1.60 o 
   1   5   7       52.74       65.37      1.19 o 
   2   5   7     1573.18     1629.40     10.27 o 
   3   5   7      509.18      535.29      5.08 o 
   4   5   7      110.01       95.86      2.27 o 
   5   5   7      131.03      124.45      3.44 o 
   6   5   7      102.83       95.64      3.24 o 
   7   5   7       23.43       26.58      2.62 o 
   8   5   7       16.86       11.68      3.30 o 
   0   6   7        0.20        1.45      1.22 o 
   1   6   7      253.28      274.99      2.47 o 
   2   6   7       87.13       82.09      1.14 o 
   3   6   7       28.02       23.05      1.19 o 
   4   6   7      271.25      268.57      3.30 o 
   5   6   7      246.62      238.89      3.45 o 
   6   6   7       33.43       31.96      2.37 o 
   7   6   7        6.58        6.02      1.96 o 
   8   6   7        0.98       -0.03      1.43 o 
   0   7   7      600.78      636.97      7.56 o 
   1   7   7       21.03       25.14      1.00 o 
   2   7   7      527.77      544.71      3.59 o 
   3   7   7      199.11      198.14      2.16 o 
   4   7   7        9.24       12.31      1.20 o 
   5   7   7       87.69       96.70      2.31 o 
   6   7   7        1.80        1.53      1.30 o 
   7   7   7       10.03       11.14      1.99 o 
   0   8   7       60.15       65.43      2.94 o 
   1   8   7       66.61       61.09      1.46 o 
   2   8   7      113.07      117.47      1.40 o 
   3   8   7       17.02       14.98      0.98 o 
   4   8   7       53.18       54.49      1.65 o 
   5   8   7       62.07       63.19      1.98 o 
   6   8   7       23.90       22.27      1.80 o 
   7   8   7        4.29        5.35      1.77 o 
   0   9   7      295.06      328.14      6.48 o 
   1   9   7      136.62      127.55      1.91 o 
   2   9   7       38.76       38.41      0.92 o 
   3   9   7      128.68      123.16      1.87 o 
   4   9   7       64.57       60.44      1.88 o 
   5   9   7       43.29       47.91      2.04 o 
   6   9   7        5.89        5.54      1.47 o 
   0  10   7       38.27       33.84      2.57 o 
   1  10   7       18.54       18.06      0.91 o 
   2  10   7       21.29       19.59      0.88 o 
   3  10   7        1.60        2.09      0.70 o 
   4  10   7        6.02        3.66      1.11 o 
   5  10   7       23.50       19.27      2.39 o 
   0  11   7        2.11        5.69      2.05 o 
   1  11   7        1.92        1.88      0.81 o 
   2  11   7        6.86        7.99      1.10 o 
   3  11   7       32.85       30.68      2.37 o 
   4  11   7       24.04       19.69      3.01 o 
   0  12   7        4.57        5.51      2.81 o 
   1  12   7        1.83        1.44      1.44 o 
   2  12   7        3.96        4.28      1.71 o 
   3  12   7        3.26        3.96      2.29 o 
   0   0   8     1360.50     1291.59     17.36 o 
   1   0   8       44.21       41.55      1.90 o 
   2   0   8      460.75      421.09      5.00 o 
   3   0   8      507.27      601.93      6.49 o 
   4   0   8      260.72      235.96      3.13 o 
   5   0   8      208.74      202.22      3.82 o 
   6   0   8        1.02        2.36      1.86 o 
   7   0   8      200.94      206.30      4.99 o 
   8   0   8       33.49       32.83      5.66 o 
   9   0   8        2.98        1.97      3.38 o 
   0   1   8       13.16        9.45      1.21 o 
   1   1   8     1223.59     1118.56      7.10 o 
   2   1   8     2066.08     2088.83     12.87 o 
   3   1   8      654.82      697.81      4.50 o 
   4   1   8       53.04       49.55      1.65 o 
   5   1   8      126.57      131.53      1.96 o 
   6   1   8      740.41      750.41      6.98 o 
   7   1   8        0.78        1.80      0.78 o 
   8   1   8        6.66        4.60      1.36 o 
   0   2   8      115.02      113.96      1.89 o 
   1   2   8       15.05       14.73      0.89 o 
   2   2   8     1218.15     1261.17      7.75 o 
   3   2   8     1061.47     1064.08      7.81 o 
   4   2   8        7.25        4.74      1.02 o 
   5   2   8      154.41      155.13      3.15 o 
   6   2   8      384.64      388.29      4.77 o 
   7   2   8      111.11      117.83      3.13 o 
   8   2   8        0.75        2.09      1.60 o 
   0   3   8        1.70        5.22      0.67 o 
   1   3   8     1308.72     1332.80      8.84 o 
   2   3   8       72.90       82.75      1.28 o 
   3   3   8      381.51      405.31      3.85 o 
   4   3   8      111.78      111.05      2.24 o 
   5   3   8      574.95      589.21      5.93 o 
   6   3   8      166.76      175.60      3.66 o 
   7   3   8       47.63       49.77      2.70 o 
   8   3   8        6.26        5.49      2.02 o 
   0   4   8       52.90       67.10      2.74 o 
   1   4   8      315.97      306.28      1.94 o 
   2   4   8     1756.82     1805.60     11.23 o 
   3   4   8      383.02      364.86      3.70 o 
   4   4   8       46.32       51.00      1.85 o 
   5   4   8      267.63      272.00      3.93 o 
   6   4   8       11.63        9.93      2.02 o 
   7   4   8       27.86       31.74      2.64 o 
   8   4   8       14.46        7.22      2.56 o 
   0   5   8       47.99       45.74      3.41 o 
   1   5   8       54.47       50.30      0.94 o 
   2   5   8       41.43       34.80      1.01 o 
   3   5   8      379.40      394.62      3.59 o 
   4   5   8      734.65      732.99      7.57 o 
   5   5   8      184.62      188.13      3.64 o 
   6   5   8       90.65       95.31      3.00 o 
   7   5   8       80.25       83.79      3.19 o 
   8   5   8        7.33        4.22      1.91 o 
   0   6   8      516.60      511.78      6.94 o 
   1   6   8      161.23      150.74      1.64 o 
   2   6   8      272.55      259.33      2.37 o 
   3   6   8      425.00      451.92      3.89 o 
   4   6   8       96.69       98.53      2.60 o 
   5   6   8      128.86      132.14      3.41 o 
   6   6   8      211.39      218.70      4.56 o 
   7   6   8       54.65       51.21      3.43 o 
   0   7   8      158.68      138.15      3.89 o 
   1   7   8       50.40       50.73      1.12 o 
   2   7   8      102.26      103.09      1.38 o 
   3   7   8      392.09      394.72      3.60 o 
   4   7   8      131.04      119.05      2.41 o 
   5   7   8        6.02        3.68      1.64 o 
   6   7   8       49.34       47.95      2.28 o 
   7   7   8        2.53        2.23      1.76 o 
   0   8   8       66.69       85.83      3.34 o 
   1   8   8       52.95       54.65      1.09 o 
   2   8   8      260.16      245.93      2.65 o 
   3   8   8      223.85      224.16      2.57 o 
   4   8   8       23.08       24.66      1.57 o 
   5   8   8      112.43      106.75      2.83 o 
   6   8   8        7.90        7.72      1.66 o 
   0   9   8       71.57       65.83      3.61 o 
   1   9   8      281.84      278.27      2.63 o 
   2   9   8      106.32      104.34      2.12 o 
   3   9   8        4.31        5.52      0.77 o 
   4   9   8       26.54       30.90      1.71 o 
   5   9   8       25.86       24.78      2.80 o 
   6   9   8       13.28       12.06      2.02 o 
   0  10   8       86.21       78.51      3.56 o 
   1  10   8       33.24       36.73      2.13 o 
   2  10   8       56.92       55.47      2.07 o 
   3  10   8        1.96        1.60      0.65 o 
   4  10   8       13.02       14.53      1.56 o 
   5  10   8       32.06       34.43      4.10 o 
   0  11   8        3.72        5.12      2.68 o 
   1  11   8       26.79       27.25      2.05 o 
   2  11   8        2.82        1.49      0.83 o 
   3  11   8        1.05        2.19      1.10 o 
   4  11   8       70.10       80.75      3.02 o 
   0  12   8        0.09       -0.13      1.98 o 
   1  12   8       13.45       14.69      2.15 o 
   2  12   8       48.33       48.85      2.42 o 
   1   0   9      200.32      185.04      2.94 o 
   2   0   9     7434.69     9336.40     97.33 o 
   3   0   9      367.24      353.85      4.47 o 
   4   0   9        5.50        9.56      1.84 o 
   5   0   9      135.46      126.20      2.57 o 
   6   0   9      183.41      178.60      3.52 o 
   7   0   9      115.83      108.18      3.05 o 
   8   0   9       42.79       37.88      8.46 o 
   0   1   9      185.40      184.22      2.74 o 
   1   1   9     1622.29     1620.81     10.89 o 
   2   1   9     2837.46     3021.07     20.84 o 
   3   1   9      234.26      295.17      2.52 o 
   4   1   9      186.13      168.76      2.17 o 
   5   1   9      195.28      200.55      2.91 o 
   6   1   9      379.64      387.81      4.62 o 
   7   1   9       47.93       44.79      2.09 o 
   8   1   9       14.14       10.23      2.48 o 
   0   2   9      164.77      160.30      2.35 o 
   1   2   9     1558.88     1594.59      9.91 o 
   2   2   9       81.97       74.05      1.60 o 
   3   2   9      157.26      149.26      1.42 o 
   4   2   9       23.30       22.61      1.33 o 
   5   2   9      101.03      108.54      2.37 o 
   6   2   9       39.46       36.39      2.27 o 
   7   2   9       12.05       11.41      2.19 o 
   8   2   9       16.31        9.29      2.65 o 
   0   3   9     1139.12     1193.72     16.17 o 
   1   3   9      112.68      116.57      1.52 o 
   2   3   9      499.93      516.15      3.63 o 
   3   3   9      952.60      963.48      7.75 o 
   4   3   9      245.85      214.12      3.00 o 
   5   3   9       90.37       82.68      2.41 o 
   6   3   9       64.33       60.89      2.68 o 
   7   3   9        1.75        1.49      1.55 o 
   8   3   9        8.41        5.24      2.18 o 
   0   4   9      261.04      279.75      5.49 o 
   1   4   9      906.16      874.12      8.52 o 
   2   4   9      653.75      693.43      4.37 o 
   3   4   9      103.08      101.31      2.00 o 
   4   4   9      722.51      742.67      6.66 o 
   5   4   9       19.48       18.97      1.85 o 
   6   4   9      233.86      249.83      4.16 o 
   7   4   9       30.93       32.93      2.20 o 
   8   4   9       40.44       33.00      5.35 o 
   0   5   9      373.08      361.78      6.13 o 
   1   5   9       41.32       48.47      1.27 o 
   2   5   9      408.24      435.25      3.12 o 
   3   5   9      319.23      324.00      3.00 o 
   4   5   9      495.23      496.11      5.97 o 
   5   5   9        0.94        0.62      1.57 o 
   6   5   9       11.76       12.81      2.18 o 
   7   5   9       33.42       36.46      3.55 o 
   8   5   9        5.12        3.31      2.55 o 
   0   6   9       18.90       19.32      2.08 o 
   1   6   9      305.98      304.82      2.63 o 
   2   6   9       27.78       31.69      0.76 o 
   3   6   9      439.44      427.37      3.76 o 
   4   6   9      183.87      190.52      3.03 o 
   5   6   9       79.02       78.14      3.22 o 
   6   6   9       37.39       38.69      2.75 o 
   7   6   9        4.25        2.65      2.02 o 
   0   7   9        4.72        4.82      2.31 o 
   1   7   9      139.23      135.30      2.64 o 
   2   7   9      489.87      487.62      4.16 o 
   3   7   9      228.57      228.82      2.35 o 
   4   7   9      160.81      157.55      3.10 o 
   5   7   9       61.63       59.91      2.47 o 
   6   7   9        0.42        0.54      1.29 o 
   7   7   9       30.71       26.12      3.27 o 
   0   8   9      181.07      191.93      5.01 o 
   1   8   9      480.18      503.79      5.32 o 
   2   8   9      207.78      191.69      2.33 o 
   3   8   9      114.45      109.79      2.03 o 
   4   8   9       65.66       65.80      2.05 o 
   5   8   9        9.05       10.84      1.66 o 
   6   8   9       90.31      102.39      2.91 o 
   0   9   9       38.39       41.88      3.39 o 
   1   9   9       30.07       29.20      2.13 o 
   2   9   9       18.99       20.08      0.95 o 
   3   9   9       79.72       73.53      1.38 o 
   4   9   9        2.08        2.03      1.17 o 
   5   9   9       19.91       17.02      2.54 o 
   6   9   9       10.93        9.66      1.85 o 
   0  10   9       39.08       35.58      3.65 o 
   1  10   9       10.32       11.55      1.93 o 
   2  10   9      308.54      283.02      3.26 o 
   3  10   9       60.27       58.42      1.84 o 
   4  10   9       18.24       15.10      2.31 o 
   5  10   9        6.50        2.60      1.57 o 
   0  11   9       46.95       52.87      4.29 o 
   1  11   9       62.04       64.74      2.82 o 
   2  11   9       16.85       16.82      2.36 o 
   3  11   9       31.88       39.26      2.59 o 
   4  11   9       17.30       13.95      3.56 o 
   0  12   9       20.85       28.40      4.32 o 
   1  12   9        5.19        3.80      2.12 o 
   2  12   9       41.24       46.60      2.62 o 
   0   0  10      121.50      150.75      3.45 o 
   1   0  10     2856.23     3047.66     29.09 o 
   2   0  10      585.02      660.94     11.52 o 
   3   0  10      638.14      666.44      7.30 o 
   4   0  10       35.05       39.70      1.83 o 
   5   0  10      138.55      129.92      4.62 o 
   6   0  10      170.97      169.66      3.76 o 
   7   0  10       73.31       71.53      2.83 o 
   8   0  10        3.39        5.69      2.18 o 
   0   1  10      439.73      445.47      4.78 o 
   1   1  10      370.00      381.31      3.32 o 
   2   1  10       79.10       91.36      2.10 o 
   3   1  10      816.69      866.13      6.40 o 
   4   1  10       10.33       13.13      1.05 o 
   5   1  10      552.66      546.45      5.47 o 
   6   1  10      244.72      223.37      4.24 o 
   7   1  10       26.03       32.85      1.93 o 
   8   1  10        7.03        5.65      1.84 o 
   0   2  10      790.33      756.56      7.42 o 
   1   2  10     2783.38     3078.17     42.07 o 
   2   2  10      534.08      575.48      4.64 o 
   3   2  10      757.31      783.68      5.66 o 
   4   2  10       11.64       11.88      1.26 o 
   5   2  10       98.39      108.39      2.63 o 
   6   2  10      213.48      221.37      3.95 o 
   7   2  10       88.19       89.66      3.30 o 
   8   2  10       17.65       13.17      3.29 o 
   0   3  10      179.87      174.35      2.21 o 
   1   3  10      719.05      742.27      5.44 o 
   2   3  10      642.91      668.17      4.88 o 
   3   3  10       20.95       24.54      1.72 o 
   4   3  10      525.57      543.11      5.33 o 
   5   3  10      205.56      201.45      3.82 o 
   6   3  10      106.50      120.70      2.79 o 
   7   3  10       51.43       55.45      2.70 o 
   8   3  10        9.44        6.08      2.19 o 
   0   4  10      738.32      789.42     13.71 o 
   1   4  10      235.38      247.17      2.10 o 
   2   4  10      466.46      438.59      3.41 o 
   3   4  10      147.08      140.72      1.40 o 
   4   4  10      208.59      200.77      3.10 o 
   5   4  10      362.67      359.02      4.93 o 
   6   4  10      424.14      448.14      5.81 o 
   7   4  10       18.81       20.76      2.38 o 
   8   4  10       11.01        5.69      2.27 o 
   0   5  10       27.43       25.88      2.63 o 
   1   5  10      313.86      319.92      3.49 o 
   2   5  10      470.95      461.11      3.45 o 
   3   5  10       19.88       21.30      0.85 o 
   4   5  10      258.60      265.65      3.63 o 
   5   5  10       93.23       95.76      2.67 o 
   6   5  10      101.65       96.15      3.26 o 
   7   5  10        3.23        2.44      1.87 o 
   8   5  10        5.53        2.51      1.99 o 
   0   6  10       52.34       51.98      3.22 o 
   1   6  10        8.10        8.05      0.61 o 
   2   6  10       28.26       32.88      0.91 o 
   3   6  10       53.85       52.01      1.28 o 
   4   6  10        5.33        5.94      1.51 o 
   5   6  10       85.69       84.42      2.78 o 
   6   6  10        9.21       11.41      1.98 o 
   7   6  10       17.64       18.04      2.31 o 
   0   7  10      122.09      114.38      3.78 o 
   1   7  10      311.09      301.13      3.96 o 
   2   7  10      193.05      197.06      2.65 o 
   3   7  10       30.85       30.91      1.26 o 
   4   7  10      310.86      309.61      4.02 o 
   5   7  10      154.72      160.22      3.68 o 
   6   7  10       34.57       33.29      2.34 o 
   7   7  10        3.78        4.15      1.80 o 
   0   8  10       68.78       57.79      3.47 o 
   1   8  10      755.30      763.05      7.46 o 
   2   8  10      206.04      185.63      2.36 o 
   3   8  10      263.16      244.01      2.51 o 
   4   8  10        8.65        7.64      1.23 o 
   5   8  10       29.19       30.26      2.26 o 
   6   8  10       30.87       37.76      2.30 o 
   0   9  10      305.15      333.93      6.62 o 
   1   9  10      110.86      117.91      3.34 o 
   2   9  10      159.58      162.98      2.37 o 
   3   9  10      117.77      118.46      2.17 o 
   4   9  10        6.33        6.44      1.37 o 
   5   9  10       50.23       58.17      2.74 o 
   6   9  10       13.64       12.88      1.94 o 
   0  10  10       20.90       25.15      2.94 o 
   1  10  10        6.13        4.79      1.82 o 
   2  10  10       62.07       52.51      1.93 o 
   3  10  10       22.32       19.93      1.34 o 
   4  10  10        1.79        0.25      1.29 o 
   5  10  10        7.95        3.04      2.08 o 
   0  11  10        6.01        8.84      2.85 o 
   1  11  10       70.88       74.42      2.74 o 
   2  11  10       24.50       21.90      2.54 o 
   3  11  10        0.07        0.93      1.65 o 
   0  12  10        0.80        1.17      2.33 o 
   1  12  10       47.08       54.52      2.92 o 
   2  12  10       36.65       41.07      2.61 o 
   1   0  11     1813.27     1920.13     18.74 o 
   2   0  11     3236.91     3593.91     31.88 o 
   3   0  11       29.80       29.21      1.57 o 
   4   0  11      151.92      132.97      3.32 o 
   5   0  11      230.49      227.32      4.93 o 
   6   0  11        1.59        3.85      2.80 o 
   7   0  11       73.11       67.30      4.76 o 
   8   0  11        0.74        1.17      2.69 o 
   0   1  11      365.36      346.37      4.40 o 
   1   1  11     1119.68     1189.27      8.54 o 
   2   1  11      697.44      753.23      5.63 o 
   3   1  11      419.29      511.41      4.41 o 
   4   1  11      166.13      151.50      1.97 o 
   5   1  11      574.25      598.78      5.67 o 
   6   1  11      195.01      213.87      3.48 o 
   7   1  11       48.88       52.46      2.07 o 
   8   1  11        2.83        2.27      1.57 o 
   0   2  11      321.34      369.27      5.29 o 
   1   2  11      637.38      684.92      5.10 o 
   2   2  11      148.95      149.34      2.15 o 
   3   2  11       54.63       58.33      1.21 o 
   4   2  11       26.58       28.48      1.30 o 
   5   2  11      502.74      525.30      5.24 o 
   6   2  11      102.94      106.18      2.64 o 
   7   2  11        8.20        8.09      1.73 o 
   8   2  11        1.11       -0.17      1.44 o 
   0   3  11      115.55      109.61      1.99 o 
   1   3  11       61.09       65.38      1.39 o 
   2   3  11      160.09      163.75      1.95 o 
   3   3  11      295.91      299.52      2.83 o 
   4   3  11        9.53        9.47      1.22 o 
   5   3  11      275.69      268.70      3.92 o 
   6   3  11       68.62       75.40      2.72 o 
   7   3  11       24.99       22.77      2.25 o 
   8   3  11        8.83        4.85      1.89 o 
   0   4  11     2934.87     3388.05    125.42 o 
   1   4  11       51.06       54.66      1.31 o 
   2   4  11      157.98      152.92      1.91 o 
   3   4  11      135.30      152.81      1.73 o 
   4   4  11       44.83       42.74      1.66 o 
   5   4  11       18.38       17.36      2.00 o 
   6   4  11       12.53       16.57      1.83 o 
   7   4  11        7.15        6.74      1.84 o 
   8   4  11        1.58        1.55      1.77 o 
   0   5  11      140.04      146.13      4.83 o 
   1   5  11       76.62       91.03      1.85 o 
   2   5  11      187.34      189.47      1.71 o 
   3   5  11      312.67      317.57      2.73 o 
   4   5  11      162.25      157.03      2.67 o 
   5   5  11      512.49      552.57      5.86 o 
   6   5  11       25.66       28.63      2.27 o 
   7   5  11       10.50        9.44      2.45 o 
   0   6  11        3.92        0.71      2.27 o 
   1   6  11      125.03      128.97      2.80 o 
   2   6  11       96.02      100.27      2.25 o 
   3   6  11       47.72       40.64      1.19 o 
   4   6  11      138.84      139.77      3.02 o 
   5   6  11      137.60      147.11      3.60 o 
   6   6  11      125.17      132.02      4.26 o 
   7   6  11       10.02       12.71      2.36 o 
   0   7  11        0.05        0.05      2.02 o 
   1   7  11       27.50       32.21      1.96 o 
   2   7  11       30.49       32.27      1.36 o 
   3   7  11       43.64       37.34      1.33 o 
   4   7  11       73.00       78.70      2.35 o 
   5   7  11      118.22      115.48      3.08 o 
   6   7  11        5.23        3.55      1.90 o 
   7   7  11        0.41        0.55      1.67 o 
   0   8  11      371.33      371.40      6.55 o 
   1   8  11       69.61       67.80      2.65 o 
   2   8  11      100.78       96.54      1.62 o 
   3   8  11      129.37      129.82      2.76 o 
   4   8  11        4.27        4.67      0.97 o 
   5   8  11       18.97       22.82      1.65 o 
   6   8  11       17.80       14.60      1.98 o 
   0   9  11        6.68        6.00      2.34 o 
   1   9  11      153.28      144.02      3.25 o 
   2   9  11       23.34       20.64      0.93 o 
   3   9  11      153.32      141.08      2.27 o 
   4   9  11       76.33       72.06      1.97 o 
   5   9  11       70.51       71.98      2.53 o 
   0  10  11      138.56      136.57      4.59 o 
   1  10  11      156.29      156.89      3.48 o 
   2  10  11      134.33      133.19      3.07 o 
   3  10  11       32.99       29.47      2.99 o 
   4  10  11       12.50        7.41      2.31 o 
   0  11  11       14.65       16.49      3.07 o 
   1  11  11       11.99        6.72      1.87 o 
   2  11  11        1.04        0.50      1.67 o 
   3  11  11       35.14        5.60      4.74 o 
   0  12  11        3.53        2.73      2.73 o 
   1  12  11        4.17       -0.27      1.38 o 
   0   0  12     1284.02     1318.88     20.01 o 
   1   0  12     1232.08     1377.96     13.60 o 
   2   0  12       53.61       47.00      1.67 o 
   3   0  12      141.59      143.79      2.88 o 
   4   0  12      336.32      355.08      5.64 o 
   5   0  12      478.18      489.19      8.04 o 
   6   0  12       13.91       14.39      2.66 o 
   7   0  12        0.25       -1.44      2.35 o 
   8   0  12       17.46       14.24      4.03 o 
   0   1  12      856.86      845.31      9.47 o 
   1   1  12     1487.84     1574.74     10.96 o 
   2   1  12       46.16       41.55      1.43 o 
   3   1  12      115.59      129.74      2.22 o 
   4   1  12      150.44      167.02      2.32 o 
   5   1  12      229.12      234.84      3.75 o 
   6   1  12      169.44      181.37      3.69 o 
   7   1  12       22.63       22.56      2.45 o 
   8   1  12       26.38       27.35      4.16 o 
   0   2  12       52.55       55.32      1.93 o 
   1   2  12     1217.39     1257.26      8.31 o 
   2   2  12      379.68      402.44      3.65 o 
   3   2  12      127.76      140.42      1.74 o 
   4   2  12       64.78       60.97      2.50 o 
   5   2  12      349.03      351.60      3.97 o 
   6   2  12       10.28        8.82      1.59 o 
   7   2  12        2.24        2.58      1.55 o 
   8   2  12       26.28       28.10      3.48 o 
   0   3  12     1495.98     1635.42     15.48 o 
   1   3  12       70.90       67.60      1.45 o 
   2   3  12       27.10       31.51      1.25 o 
   3   3  12      162.66      154.64      1.69 o 
   4   3  12       74.19       76.95      1.86 o 
   5   3  12      162.30      172.95      2.92 o 
   6   3  12        6.57        7.97      1.44 o 
   7   3  12       17.22       16.19      1.92 o 
   8   3  12       32.66       30.21      5.05 o 
   0   4  12       16.00       14.07      0.92 o 
   1   4  12       12.47       10.94      0.75 o 
   2   4  12      278.30      278.74      2.69 o 
   3   4  12      336.91      334.94      2.87 o 
   4   4  12      456.04      440.35      4.54 o 
   5   4  12       54.90       58.69      1.90 o 
   6   4  12       39.25       36.76      2.16 o 
   7   4  12       13.57       12.69      2.61 o 
   8   4  12       10.00        7.03      2.06 o 
   0   5  12      132.38      147.55      5.01 o 
   1   5  12      200.01      200.51      2.29 o 
   2   5  12      383.07      375.57      2.93 o 
   3   5  12      142.42      144.13      1.79 o 
   4   5  12      396.39      384.08      4.16 o 
   5   5  12       92.68       90.07      2.45 o 
   6   5  12        3.46        2.70      1.48 o 
   7   5  12       42.70       47.53      2.95 o 
   0   6  12        2.65        0.52      1.94 o 
   1   6  12       62.36       68.77      2.59 o 
   2   6  12      158.33      158.89      2.60 o 
   3   6  12      675.24      694.27      5.13 o 
   4   6  12      237.49      238.46      3.50 o 
   5   6  12       31.33       31.41      2.18 o 
   6   6  12       42.50       49.95      3.08 o 
   7   6  12       12.74        8.11      2.55 o 
   0   7  12       12.93       12.68      2.40 o 
   1   7  12       27.28       29.01      2.33 o 
   2   7  12      287.94      289.59      3.16 o 
   3   7  12      248.10      244.64      2.53 o 
   4   7  12      163.18      159.33      2.72 o 
   5   7  12       17.55       16.97      1.81 o 
   6   7  12        6.90        4.02      1.68 o 
   0   8  12      101.41       73.97      3.58 o 
   1   8  12       13.54       16.13      2.23 o 
   2   8  12       17.10       18.28      0.87 o 
   3   8  12       40.76       38.58      1.46 o 
   4   8  12      136.67      143.11      2.31 o 
   5   8  12       11.70        9.59      1.25 o 
   6   8  12       66.48       74.58      2.77 o 
   0   9  12       81.48       85.55      4.66 o 
   1   9  12       63.55       59.30      2.68 o 
   2   9  12       55.81       61.26      2.65 o 
   3   9  12       81.00       79.57      2.14 o 
   4   9  12        3.66        3.63      0.93 o 
   5   9  12       12.28       12.21      1.62 o 
   0  10  12       17.03       21.61      3.41 o 
   1  10  12       34.57       36.67      2.61 o 
   2  10  12       99.79      106.58      3.36 o 
   3  10  12        5.43        5.30      1.77 o 
   4  10  12       40.18       40.31      4.14 o 
   0  11  12        3.21        1.38      2.67 o 
   1  11  12       41.73       46.05      2.84 o 
   2  11  12        9.71        5.40      2.18 o 
   3  11  12        9.62        3.78      1.72 o 
   1   0  13      346.83      377.78      5.06 o 
   2   0  13        7.36        4.73      1.08 o 
   3   0  13       10.81        7.66      1.79 o 
   4   0  13      503.22      509.87      6.81 o 
   5   0  13      610.61      580.53      9.52 o 
   6   0  13       77.48       81.13      4.08 o 
   7   0  13       52.47       53.50      3.76 o 
   8   0  13        1.39        0.32      2.17 o 
   0   1  13       54.19       61.84      2.34 o 
   1   1  13       87.78       87.01      1.67 o 
   2   1  13      135.93      170.98      2.20 o 
   3   1  13      300.17      299.45      3.29 o 
   4   1  13       87.15       85.35      1.77 o 
   5   1  13      147.35      151.35      2.79 o 
   6   1  13      143.73      151.00      3.31 o 
   7   1  13      156.47      174.59      4.18 o 
   8   1  13       32.99       28.87      4.60 o 
   0   2  13      992.27     1006.50     10.29 o 
   1   2  13        6.24        4.08      0.84 o 
   2   2  13      263.06      276.73      3.37 o 
   3   2  13       21.69       17.48      1.17 o 
   4   2  13      305.71      299.58      3.62 o 
   5   2  13      359.01      376.41      5.35 o 
   6   2  13        8.77       10.97      2.20 o 
   7   2  13        8.60        7.82      1.64 o 
   8   2  13       18.49       16.78      3.40 o 
   0   3  13      170.86      157.04      2.63 o 
   1   3  13      109.83      134.43      1.73 o 
   2   3  13      191.28      198.90      2.73 o 
   3   3  13       16.21       19.62      1.16 o 
   4   3  13      295.07      294.22      3.88 o 
   5   3  13      132.74      132.57      2.71 o 
   6   3  13       58.99       60.03      2.30 o 
   7   3  13       47.60       45.21      2.45 o 
   8   3  13       17.54       16.71      2.71 o 
   0   4  13      123.47      134.71      1.95 o 
   1   4  13       72.86       72.91      1.67 o 
   2   4  13      261.41      241.53      2.45 o 
   3   4  13      111.65      115.65      2.53 o 
   4   4  13      387.33      424.32      4.51 o 
   5   4  13       26.25       26.54      1.76 o 
   6   4  13       10.12        8.71      1.70 o 
   7   4  13       19.22       19.77      1.97 o 
   0   5  13       95.94       98.05      4.55 o 
   1   5  13       96.45       83.04      1.66 o 
   2   5  13      108.71      114.52      1.48 o 
   3   5  13      148.04      152.34      1.86 o 
   4   5  13        3.87        2.32      1.10 o 
   5   5  13       35.16       30.18      1.92 o 
   6   5  13        3.70        4.28      1.56 o 
   7   5  13       27.70       30.82      2.41 o 
   0   6  13        1.25       -1.25      2.45 o 
   1   6  13       80.23       82.70      3.31 o 
   2   6  13       14.71       14.93      1.21 o 
   3   6  13      185.89      182.27      2.19 o 
   4   6  13      314.91      311.36      3.75 o 
   5   6  13       42.23       39.52      2.56 o 
   6   6  13        2.28        2.92      1.46 o 
   7   6  13        1.87        1.08      1.71 o 
   0   7  13      182.84      187.60      4.78 o 
   1   7  13      194.22      190.07      3.86 o 
   2   7  13       40.61       44.89      1.58 o 
   3   7  13       67.66       62.97      1.53 o 
   4   7  13      224.35      215.09      3.28 o 
   5   7  13       23.24       23.23      1.73 o 
   6   7  13        5.62        3.03      1.40 o 
   0   8  13       24.59       24.39      2.86 o 
   1   8  13      132.86      127.41      3.20 o 
   2   8  13      330.58      325.02      6.05 o 
   3   8  13       11.29       12.88      1.22 o 
   4   8  13      117.74      106.82      2.67 o 
   5   8  13       35.25       31.08      1.96 o 
   6   8  13       12.65       13.74      1.80 o 
   0   9  13       49.95       48.03      3.64 o 
   1   9  13       22.42       22.41      2.07 o 
   2   9  13       86.20       79.77      2.80 o 
   3   9  13      132.55      127.57      2.67 o 
   4   9  13       35.10       33.52      2.26 o 
   5   9  13       15.77       11.21      2.01 o 
   0  10  13        1.90        2.81      2.44 o 
   1  10  13        2.92        1.58      1.86 o 
   2  10  13        3.17        1.42      1.49 o 
   3  10  13       11.39        8.34      2.18 o 
   4  10  13        9.64        5.21      2.45 o 
   0  11  13       36.97       36.60      3.55 o 
   1  11  13        2.69        2.47      1.88 o 
   2  11  13       14.63        6.05      2.07 o 
   0   0  14      124.91      137.28      3.94 o 
   1   0  14        2.48        1.93      1.19 o 
   2   0  14        1.02        3.16      1.38 o 
   3   0  14      120.78      127.82      2.96 o 
   4   0  14       22.15       24.75      1.75 o 
   5   0  14       42.52       44.10      2.03 o 
   6   0  14       17.17       20.33      3.06 o 
   7   0  14        8.43        6.72      2.87 o 
   8   0  14        6.28        8.68      3.19 o 
   0   1  14      272.25      284.17      4.23 o 
   1   1  14      125.46      114.61      1.93 o 
   2   1  14       89.84       96.79      1.81 o 
   3   1  14      143.68      141.63      2.12 o 
   4   1  14       45.26       44.41      1.67 o 
   5   1  14       80.73       74.61      2.55 o 
   6   1  14       37.54       44.60      2.65 o 
   7   1  14        8.23       11.00      2.43 o 
   8   1  14       28.47       30.26      4.35 o 
   0   2  14     1159.00     1125.12     11.65 o 
   1   2  14      201.54      225.88      2.54 o 
   2   2  14      325.97      314.97      3.51 o 
   3   2  14       21.27       18.71      1.00 o 
   4   2  14      140.72      129.50      2.01 o 
   5   2  14      111.28      111.00      2.61 o 
   6   2  14       48.12       45.68      2.67 o 
   7   2  14        6.00        6.70      2.27 o 
   8   2  14       26.46       23.40      4.28 o 
   0   3  14        8.08        8.97      1.32 o 
   1   3  14      159.65      158.98      2.19 o 
   2   3  14       21.02       19.75      1.33 o 
   3   3  14        5.29        5.51      1.09 o 
   4   3  14      512.55      515.68      5.37 o 
   5   3  14       15.12       15.78      1.73 o 
   6   3  14       11.25       12.08      2.11 o 
   7   3  14        7.42        7.03      2.01 o 
   0   4  14       19.60       26.13      1.09 o 
   1   4  14      578.09      601.82      5.03 o 
   2   4  14      227.82      231.88      2.58 o 
   3   4  14      178.38      174.44      2.40 o 
   4   4  14       95.63       98.35      2.27 o 
   5   4  14       25.50       26.86      1.82 o 
   6   4  14       26.26       30.98      2.10 o 
   7   4  14        3.97        3.81      1.68 o 
   0   5  14      234.07      254.00      7.43 o 
   1   5  14      181.19      186.15      2.61 o 
   2   5  14       16.75       17.78      0.87 o 
   3   5  14      540.93      526.27      4.33 o 
   4   5  14      107.89      103.43      2.25 o 
   5   5  14      138.24      144.90      2.70 o 
   6   5  14        2.59        0.93      1.20 o 
   7   5  14       12.38       13.79      2.30 o 
   0   6  14      139.44      157.60      5.33 o 
   1   6  14      317.23      317.50      5.30 o 
   2   6  14        7.39        5.12      1.13 o 
   3   6  14      161.67      168.44      2.01 o 
   4   6  14        4.76        4.61      1.14 o 
   5   6  14       49.66       54.83      2.18 o 
   6   6  14       54.54       54.33      2.66 o 
   7   6  14       15.03       18.63      2.61 o 
   0   7  14       42.20       54.34      4.24 o 
   1   7  14      127.84      128.71      3.21 o 
   2   7  14       84.74       84.45      2.01 o 
   3   7  14       39.64       45.37      1.21 o 
   4   7  14      164.55      167.04      2.77 o 
   5   7  14       26.63       32.50      1.70 o 
   6   7  14        6.80        6.87      1.68 o 
   0   8  14        2.28        5.32      2.95 o 
   1   8  14       41.34       39.11      2.41 o 
   2   8  14      117.47      123.51      3.58 o 
   3   8  14       32.68       30.53      1.69 o 
   4   8  14        4.63        2.98      0.80 o 
   5   8  14       32.86       32.29      1.73 o 
   0   9  14       94.43       91.21      4.63 o 
   1   9  14       56.06       53.05      2.63 o 
   2   9  14       67.42       71.17      2.77 o 
   3   9  14        5.58        4.40      0.95 o 
   4   9  14        2.91        1.94      1.11 o 
   5   9  14       17.33       15.00      2.50 o 
   0  10  14        0.12       -0.61      2.06 o 
   1  10  14        5.16        3.12      1.88 o 
   2  10  14       42.43       42.53      2.52 o 
   3  10  14       19.34       15.88      3.91 o 
   4  10  14       15.00        7.41      2.53 o 
   0  11  14        2.20        0.50      2.37 o 
   1  11  14        0.48        0.30      1.48 o 
   2  11  14        8.59        1.81      1.77 o 
   1   0  15      293.72      256.54      4.32 o 
   2   0  15      166.97      174.15      3.80 o 
   3   0  15        0.40       -0.47      1.06 o 
   4   0  15        2.32        1.45      1.65 o 
   5   0  15        9.07       11.90      1.91 o 
   6   0  15       15.65       12.15      3.29 o 
   7   0  15       11.93       12.17      3.27 o 
   8   0  15        3.67        2.45      3.03 o 
   0   1  15      256.23      236.74      3.79 o 
   1   1  15       23.90       23.51      1.31 o 
   2   1  15      191.17      172.72      2.34 o 
   3   1  15      103.03       86.43      2.05 o 
   4   1  15      114.67      115.97      2.29 o 
   5   1  15       20.10       17.60      1.59 o 
   6   1  15        2.96        2.10      1.47 o 
   7   1  15       23.59       22.81      3.65 o 
   8   1  15       16.85       15.68      3.27 o 
   0   2  15        0.16       -0.87      1.08 o 
   1   2  15      139.97      128.98      2.09 o 
   2   2  15        7.25        7.38      1.18 o 
   3   2  15       22.68       20.30      1.44 o 
   4   2  15       28.29       27.80      1.09 o 
   5   2  15      145.20      147.32      2.94 o 
   6   2  15       56.10       61.94      2.54 o 
   7   2  15        9.02       10.25      2.21 o 
   0   3  15        0.85        2.06      1.00 o 
   1   3  15       23.73       25.49      1.48 o 
   2   3  15      103.64      100.84      2.11 o 
   3   3  15       59.63       60.41      1.91 o 
   4   3  15       54.64       53.05      2.08 o 
   5   3  15       22.61       27.50      2.09 o 
   6   3  15        5.68        5.63      1.65 o 
   7   3  15       48.70       57.74      3.93 o 
   0   4  15      920.67      924.68      9.76 o 
   1   4  15       20.95       22.53      1.13 o 
   2   4  15      145.65      134.45      2.08 o 
   3   4  15      250.70      244.68      3.42 o 
   4   4  15      134.18      138.45      3.12 o 
   5   4  15       19.21       17.54      1.92 o 
   6   4  15       70.79       79.30      3.27 o 
   7   4  15       45.21       45.52      4.74 o 
   0   5  15      288.40      266.33      4.23 o 
   1   5  15       15.91       13.73      0.77 o 
   2   5  15      224.52      228.95      2.38 o 
   3   5  15      157.62      174.05      2.29 o 
   4   5  15      232.08      222.37      3.25 o 
   5   5  15        9.90       11.03      1.76 o 
   6   5  15       18.94       16.10      1.99 o 
   7   5  15       28.41       33.20      2.47 o 
   0   6  15      112.97       94.55      5.44 o 
   1   6  15      140.16      156.45      4.43 o 
   2   6  15       29.66       27.65      1.73 o 
   3   6  15      331.93      333.64      2.91 o 
   4   6  15       35.26       38.65      1.64 o 
   5   6  15       10.08        8.99      1.59 o 
   6   6  15       22.29       24.57      2.47 o 
   0   7  15      175.52      190.90      7.93 o 
   1   7  15      141.56      130.65      3.50 o 
   2   7  15       66.87       59.27      1.49 o 
   3   7  15      122.37      121.20      2.47 o 
   4   7  15        1.93        1.28      0.90 o 
   5   7  15       31.98       28.13      3.80 o 
   6   7  15        4.18        5.69      1.68 o 
   0   8  15        9.15        8.61      2.81 o 
   1   8  15       10.12        6.12      1.89 o 
   2   8  15       24.95       21.73      2.12 o 
   3   8  15       11.90       10.72      1.02 o 
   4   8  15       31.80       32.57      3.13 o 
   5   8  15       14.92       13.44      2.31 o 
   0   9  15      163.15      167.23      5.73 o 
   1   9  15       23.75       22.18      2.44 o 
   2   9  15       15.26       16.93      2.35 o 
   3   9  15       13.71       11.75      2.62 o 
   4   9  15       11.73        8.33      1.78 o 
   0  10  15        5.40        3.02      2.87 o 
   1  10  15       32.78       39.40      3.09 o 
   2  10  15       17.39       10.34      3.06 o 
   3  10  15       18.92       15.11      3.39 o 
   0  11  15       17.26       17.34      4.17 o 
   1  11  15        2.91        2.34      1.90 o 
   0   0  16      866.17      874.82     14.94 o 
   1   0  16        1.48        3.55      1.69 o 
   2   0  16       29.53       31.59      2.39 o 
   3   0  16        0.11       -1.06      1.84 o 
   4   0  16        0.12       -0.33      1.45 o 
   5   0  16        0.23        1.76      1.21 o 
   6   0  16        1.38        3.60      2.27 o 
   7   0  16        0.37        2.04      3.02 o 
   0   1  16      589.72      597.83      7.56 o 
   1   1  16        8.23        6.18      1.22 o 
   2   1  16      362.24      354.90      4.00 o 
   3   1  16       65.06       69.01      2.13 o 
   4   1  16        8.84       12.03      1.17 o 
   5   1  16       55.88       66.93      1.70 o 
   6   1  16       49.65       58.34      2.85 o 
   7   1  16        3.97        4.98      1.96 o 
   0   2  16      102.28       91.37      2.55 o 
   1   2  16      497.94      490.63      4.54 o 
   2   2  16       54.62       54.20      1.88 o 
   3   2  16      122.76      115.31      2.17 o 
   4   2  16        8.32        9.63      0.98 o 
   5   2  16       45.41       37.82      2.10 o 
   6   2  16       15.70       15.13      1.96 o 
   7   2  16       13.69       12.04      2.27 o 
   0   3  16      281.95      319.23      4.38 o 
   1   3  16      351.10      357.11      3.40 o 
   2   3  16        4.38        5.83      1.33 o 
   3   3  16       26.99       28.87      1.54 o 
   4   3  16      247.74      253.44      3.78 o 
   5   3  16        3.51        4.98      1.37 o 
   6   3  16       14.56       12.80      1.94 o 
   7   3  16       20.49       23.36      2.32 o 
   0   4  16       35.41       32.53      1.97 o 
   1   4  16       50.98       46.20      1.82 o 
   2   4  16      154.85      155.18      2.29 o 
   3   4  16       54.18       56.35      1.84 o 
   4   4  16      334.27      320.72      4.42 o 
   5   4  16       77.27       82.78      2.59 o 
   6   4  16       30.32       33.39      2.86 o 
   7   4  16        1.19        0.03      1.19 o 
   0   5  16      552.94      538.02     18.93 o 
   1   5  16       72.19       65.86      1.91 o 
   2   5  16       50.83       51.93      1.27 o 
   3   5  16      200.11      207.45      2.42 o 
   4   5  16      148.28      150.96      2.81 o 
   5   5  16        5.79        6.52      1.60 o 
   6   5  16       37.99       44.35      2.31 o 
   0   6  16       25.13       36.98      4.58 o 
   1   6  16       58.01       57.50      3.56 o 
   2   6  16       13.99       15.14      1.13 o 
   3   6  16      144.77      132.09      2.55 o 
   4   6  16       67.69       64.32      1.97 o 
   5   6  16        6.26        5.91      1.44 o 
   6   6  16        4.57        7.96      2.18 o 
   0   7  16       23.90       23.53      5.17 o 
   1   7  16       80.64       80.67      4.19 o 
   2   7  16        8.61       10.00      0.68 o 
   3   7  16       20.93       19.82      1.49 o 
   4   7  16      111.98      111.68      3.77 o 
   5   7  16        5.18        3.42      1.34 o 
   6   7  16        5.20        5.33      2.03 o 
   0   8  16      295.49      287.78      6.74 o 
   1   8  16       56.79       58.03      2.97 o 
   2   8  16       46.13       45.34      3.29 o 
   3   8  16       26.30       25.89      2.21 o 
   4   8  16       24.85       24.56      3.18 o 
   5   8  16       18.13       10.27      3.19 o 
   0   9  16        4.56        4.38      2.57 o 
   1   9  16       15.63       11.92      2.19 o 
   2   9  16       38.68       39.59      3.18 o 
   3   9  16        3.92        3.37      1.40 o 
   4   9  16        1.53       -1.00      2.44 o 
   0  10  16       17.09       13.27      3.39 o 
   1  10  16        4.77        3.67      2.32 o 
   2  10  16        5.68        5.45      2.01 o 
   3  10  16       10.38        9.33      3.11 o 
   0  11  16       17.82       24.37      5.26 o 
   1   0  17       49.25       50.97      2.50 o 
   2   0  17      325.45      318.27      5.46 o 
   3   0  17        2.02        0.57      1.25 o 
   4   0  17        0.23        0.21      1.48 o 
   5   0  17       15.14        8.85      2.28 o 
   6   0  17        0.17        0.88      2.01 o 
   7   0  17        2.03       -0.09      2.04 o 
   0   1  17       22.29       20.43      2.05 o 
   1   1  17      507.03      465.98      4.72 o 
   2   1  17       24.27       20.01      1.66 o 
   3   1  17      245.71      261.22      3.34 o 
   4   1  17       93.23       99.69      2.31 o 
   5   1  17        8.91       10.97      1.35 o 
   6   1  17        5.38        5.49      2.05 o 
   7   1  17        2.02        0.50      1.62 o 
   0   2  17      290.33      281.52      4.83 o 
   1   2  17      303.57      276.19      3.11 o 
   2   2  17       15.19       14.26      1.43 o 
   3   2  17       45.45       44.75      1.57 o 
   4   2  17       59.24       45.25      1.38 o 
   5   2  17        3.75        5.03      1.58 o 
   6   2  17       45.81       47.67      2.52 o 
   7   2  17       17.04       21.58      2.33 o 
   0   3  17      598.92      593.46      7.46 o 
   1   3  17      372.40      361.62      3.65 o 
   2   3  17       96.01       93.76      2.12 o 
   3   3  17       63.18       64.09      2.16 o 
   4   3  17       59.64       63.74      1.67 o 
   5   3  17       89.55       93.81      2.74 o 
   6   3  17       32.96       39.12      2.26 o 
   7   3  17       14.81       17.43      2.53 o 
   0   4  17      321.46      315.19      4.15 o 
   1   4  17      211.32      205.61      2.72 o 
   2   4  17        1.27        0.66      1.13 o 
   3   4  17      353.89      315.62      3.71 o 
   4   4  17        8.60        8.13      1.48 o 
   5   4  17       27.82       26.98      1.91 o 
   6   4  17       15.61       12.63      1.81 o 
   7   4  17       20.82       17.58      2.77 o 
   0   5  17      202.94      185.89      3.72 o 
   1   5  17      340.24      334.60      2.94 o 
   2   5  17       59.07       56.86      1.26 o 
   3   5  17       14.65       15.29      1.17 o 
   4   5  17       90.77       91.49      2.46 o 
   5   5  17       37.27       43.84      1.91 o 
   6   5  17       21.66       22.21      2.16 o 
   0   6  17      122.75      102.87      5.25 o 
   1   6  17      161.66      168.03      4.72 o 
   2   6  17       39.98       38.32      1.88 o 
   3   6  17       32.80       33.45      1.01 o 
   4   6  17       95.20       98.77      2.47 o 
   5   6  17        5.88        7.76      1.50 o 
   6   6  17       32.55       33.32      2.96 o 
   0   7  17      113.31      121.46      6.29 o 
   1   7  17       57.91       59.59      3.29 o 
   2   7  17       94.14       92.27      2.37 o 
   3   7  17       89.25       90.22      2.64 o 
   4   7  17       10.44        8.21      1.41 o 
   5   7  17       12.04        8.59      1.52 o 
   0   8  17      239.13      267.37      6.73 o 
   1   8  17       38.28       35.96      3.27 o 
   2   8  17       19.00       16.63      2.16 o 
   3   8  17       61.78       68.37      1.94 o 
   4   8  17        4.01        5.37      2.32 o 
   5   8  17        0.22        1.28      1.83 o 
   0   9  17       19.11       17.97      7.22 o 
   1   9  17       42.41       42.49      3.11 o 
   2   9  17       28.08       27.04      4.08 o 
   3   9  17       40.49       37.64      5.99 o 
   4   9  17       23.36       16.73      4.76 o 
   0  10  17       26.07       27.42      6.33 o 
   1  10  17        4.11        2.86      2.00 o 
   2  10  17        5.59        3.67      1.89 o 
   0   0  18      628.18      654.53     11.62 o 
   1   0  18      192.99      194.98      4.35 o 
   2   0  18       73.40       70.43      3.21 o 
   3   0  18       32.42       31.10      2.70 o 
   4   0  18       35.97       35.82      2.23 o 
   5   0  18       21.39       27.01      2.76 o 
   6   0  18       30.43       33.29      3.48 o 
   7   0  18       10.68        8.81      2.99 o 
   0   1  18       26.86       33.16      3.03 o 
   1   1  18      435.93      436.36      4.43 o 
   2   1  18       63.47       69.07      2.32 o 
   3   1  18       47.37       42.88      1.69 o 
   4   1  18       32.08       20.74      1.52 o 
   5   1  18       73.06       70.53      2.13 o 
   6   1  18       13.04       18.90      2.18 o 
   7   1  18        4.67        6.11      2.39 o 
   0   2  18      485.90      474.31      7.81 o 
   1   2  18      216.09      223.60      3.49 o 
   2   2  18       23.94       27.86      1.58 o 
   3   2  18      258.58      246.69      3.33 o 
   4   2  18       50.22       50.34      1.76 o 
   5   2  18       46.42       48.78      2.71 o 
   6   2  18       13.71       14.69      1.96 o 
   7   2  18        0.21        0.70      1.70 o 
   0   3  18      205.78      221.00      4.21 o 
   1   3  18      208.80      202.08      2.62 o 
   2   3  18       27.35       26.10      1.81 o 
   3   3  18      225.12      219.05      3.31 o 
   4   3  18       59.89       63.95      1.76 o 
   5   3  18       53.18       53.84      2.91 o 
   6   3  18       11.53       12.70      2.11 o 
   7   3  18       20.56       15.89      3.69 o 
   0   4  18       15.56       12.95      1.29 o 
   1   4  18       81.09       81.63      2.03 o 
   2   4  18      313.00      303.20      3.83 o 
   3   4  18       50.08       50.71      1.95 o 
   4   4  18      226.45      232.67      3.46 o 
   5   4  18      142.02      144.11      3.12 o 
   6   4  18        2.35        2.10      1.63 o 
   0   5  18      267.95      284.58      3.81 o 
   1   5  18      107.29      106.06      1.78 o 
   2   5  18      134.56      120.65      2.20 o 
   3   5  18       23.38       22.53      1.45 o 
   4   5  18      261.22      253.64      3.86 o 
   5   5  18       35.32       34.49      2.01 o 
   6   5  18       43.23       52.04      2.47 o 
   0   6  18      268.12      293.94      7.69 o 
   1   6  18       15.91       14.24      1.27 o 
   2   6  18      123.30      129.63      2.53 o 
   3   6  18       62.08       64.67      1.84 o 
   4   6  18        4.98        3.89      1.28 o 
   5   6  18        7.66        8.65      1.58 o 
   6   6  18        0.69        1.40      1.35 o 
   0   7  18       89.41       86.33      5.77 o 
   1   7  18       80.83       92.94      3.82 o 
   2   7  18       16.28       13.03      1.37 o 
   3   7  18       64.20       58.55      2.68 o 
   4   7  18       84.17       82.06      4.87 o 
   5   7  18        4.53        2.60      1.08 o 
   0   8  18       83.94       82.67      5.62 o 
   1   8  18       40.00       44.44      3.22 o 
   2   8  18        5.35        6.77      1.94 o 
   3   8  18       43.75       45.18      2.78 o 
   4   8  18        3.05        3.46      2.35 o 
   0   9  18       22.45       12.57      6.10 o 
   1   9  18       32.77       30.87      4.78 o 
   2   9  18       38.51       34.27      4.60 o 
   3   9  18        0.60        1.04      2.19 o 
   0  10  18       31.74       25.95      6.62 o 
   1  10  18        0.57       -0.74      1.77 o 
   1   0  19      261.73      267.78      5.31 o 
   2   0  19      474.92      507.66      8.13 o 
   3   0  19      207.53      190.07      4.32 o 
   4   0  19        9.75        8.63      1.98 o 
   5   0  19       10.94        5.20      2.44 o 
   6   0  19       39.07       41.89      3.52 o 
   7   0  19       19.21       19.75      5.58 o 
   0   1  19       15.18       17.04      2.17 o 
   1   1  19      569.09      590.60      5.93 o 
   2   1  19       90.86       84.13      2.46 o 
   3   1  19       67.19       73.11      1.93 o 
   4   1  19       49.37       45.99      2.12 o 
   5   1  19        2.25        0.49      0.78 o 
   6   1  19       13.98       14.18      1.93 o 
   7   1  19       19.72       25.06      2.84 o 
   0   2  19      545.03      543.70      8.13 o 
   1   2  19       71.24       64.29      2.15 o 
   2   2  19        5.12        5.86      1.49 o 
   3   2  19        1.41        3.34      1.15 o 
   4   2  19       20.81       21.22      1.68 o 
   5   2  19       70.99       66.38      2.39 o 
   6   2  19       42.35       47.89      2.79 o 
   0   3  19      158.93      160.30      3.80 o 
   1   3  19       46.50       55.94      1.65 o 
   2   3  19      277.99      267.73      3.60 o 
   3   3  19      146.39      132.70      3.15 o 
   4   3  19      266.52      252.08      3.40 o 
   5   3  19       79.48       85.63      2.62 o 
   6   3  19        1.84        0.16      1.29 o 
   0   4  19     1085.10     1055.53     10.76 o 
   1   4  19      152.63      150.95      2.63 o 
   2   4  19       25.28       29.32      1.52 o 
   3   4  19       97.79       90.19      2.09 o 
   4   4  19       29.65       28.38      1.15 o 
   5   4  19       26.54       21.70      2.73 o 
   6   4  19       23.49       24.18      2.62 o 
   0   5  19       50.16       53.12      1.90 o 
   1   5  19       43.30       43.32      1.59 o 
   2   5  19       13.56       10.80      0.98 o 
   3   5  19       83.12       85.14      2.02 o 
   4   5  19       36.13       43.93      2.13 o 
   5   5  19       13.80       10.96      1.89 o 
   6   5  19       21.72       19.69      2.44 o 
   0   6  19        7.31        8.19      4.36 o 
   1   6  19      119.57      105.25      2.71 o 
   2   6  19       40.66       34.41      2.04 o 
   3   6  19       45.55       49.92      1.23 o 
   4   6  19       49.90       49.52      1.79 o 
   5   6  19        4.86        3.17      1.55 o 
   0   7  19        2.25        2.21      3.42 o 
   1   7  19       46.29       47.04      3.42 o 
   2   7  19       83.64       77.96      2.05 o 
   3   7  19        0.39        0.39      1.32 o 
   4   7  19        5.96        5.89      2.05 o 
   5   7  19        0.50        0.97      2.27 o 
   0   8  19      182.34      192.41      7.31 o 
   1   8  19       63.13       58.27      6.05 o 
   2   8  19       11.35        9.46      2.51 o 
   3   8  19       51.70       51.10      5.84 o 
   4   8  19        4.62        7.02      3.80 o 
   0   9  19       51.80       54.45     11.54 o 
   1   9  19       12.10        9.78      2.53 o 
   2   9  19       60.34       70.35      3.23 o 
   3   9  19       12.58       10.30      3.65 o 
   0  10  19       54.24       55.20     10.36 o 
   0   0  20     1452.80     1494.93     24.10 o 
   1   0  20      182.46      186.12      5.16 o 
   2   0  20       78.90       72.31      3.40 o 
   3   0  20      143.23      123.05      3.70 o 
   4   0  20       45.17       48.28      2.59 o 
   5   0  20       15.47       11.56      2.00 o 
   6   0  20       31.45       21.43      6.10 o 
   0   1  20      513.00      494.90      7.65 o 
   1   1  20     1314.96     1347.20     11.34 o 
   2   1  20       77.08       80.15      2.42 o 
   3   1  20       15.33       16.24      1.58 o 
   4   1  20      127.75      124.58      2.70 o 
   5   1  20       11.32       10.17      1.40 o 
   6   1  20       51.26       59.36      2.53 o 
   0   2  20      391.17      351.83      5.73 o 
   1   2  20       31.48       33.59      1.66 o 
   2   2  20      193.67      190.18      3.16 o 
   3   2  20       38.76       39.55      1.71 o 
   4   2  20        5.88        4.60      1.20 o 
   5   2  20       53.61       52.43      2.19 o 
   6   2  20       19.48       15.39      2.15 o 
   0   3  20      105.97      105.22      3.07 o 
   1   3  20      472.12      473.81      4.81 o 
   2   3  20       32.50       35.09      1.89 o 
   3   3  20       30.61       36.70      2.04 o 
   4   3  20       70.87       70.82      2.02 o 
   5   3  20       15.62       13.92      1.79 o 
   6   3  20       11.05       10.13      1.95 o 
   0   4  20       79.02       76.99      2.49 o 
   1   4  20        6.39        5.32      1.08 o 
   2   4  20       95.76       93.42      2.74 o 
   3   4  20        2.89        2.80      1.15 o 
   4   4  20       10.63       12.85      1.20 o 
   5   4  20       10.05        9.39      1.97 o 
   6   4  20        0.32       -0.07      1.36 o 
   0   5  20      124.16      105.73      3.18 o 
   1   5  20      117.70      112.42      2.21 o 
   2   5  20       82.37       84.40      1.99 o 
   3   5  20      324.41      328.15      3.56 o 
   4   5  20        5.12        5.71      1.22 o 
   5   5  20       21.40       21.01      1.92 o 
   0   6  20      100.83      112.69      7.01 o 
   1   6  20       46.73       38.70      1.40 o 
   2   6  20       79.08       78.41      3.25 o 
   3   6  20       47.37       45.45      1.38 o 
   4   6  20       36.14       35.69      3.34 o 
   5   6  20       25.24       27.02      3.75 o 
   0   7  20      262.62      291.67      8.38 o 
   1   7  20       52.69       44.25      8.47 o 
   2   7  20      109.69      108.23      2.34 o 
   3   7  20       35.89       31.47      4.70 o 
   4   7  20        2.01        3.14      1.82 o 
   0   8  20        1.77        0.62      3.02 o 
   1   8  20       21.60       21.41      4.10 o 
   2   8  20       26.70       29.51      5.44 o 
   3   8  20       50.67       48.77      9.34 o 
   0   9  20        0.01        1.15      2.92 o 
   1   9  20       44.30       44.56      3.03 o 
   2   9  20       32.90       39.44      4.21 o 
   1   0  21      273.98      293.92      7.00 o 
   2   0  21        6.33        7.83      2.49 o 
   3   0  21       30.52       19.10      2.26 o 
   4   0  21       14.01       16.98      3.01 o 
   5   0  21        0.05       -0.83      1.55 o 
   6   0  21       23.66       19.71      6.95 o 
   0   1  21       97.47      102.36      3.86 o 
   1   1  21     1115.40     1140.85      9.81 o 
   2   1  21      289.96      309.33      4.17 o 
   3   1  21       42.33       37.54      1.83 o 
   4   1  21       18.15       19.34      1.55 o 
   5   1  21       17.38       20.36      1.44 o 
   6   1  21       19.58       28.65      2.64 o 
   0   2  21      410.41      416.85      6.42 o 
   1   2  21      161.33      158.27      2.98 o 
   2   2  21      135.91      145.14      2.95 o 
   3   2  21       40.42       34.30      1.67 o 
   4   2  21       15.53       13.72      1.78 o 
   5   2  21       22.20       21.75      1.55 o 
   6   2  21        4.92        2.11      1.91 o 
   0   3  21       82.10       73.50      2.71 o 
   1   3  21      199.15      185.40      3.10 o 
   2   3  21      283.52      268.05      4.07 o 
   3   3  21       24.77       35.15      2.45 o 
   4   3  21       64.50       71.77      2.10 o 
   5   3  21       32.39       38.90      2.22 o 
   6   3  21       21.68       18.27      2.21 o 
   0   4  21       49.18       47.51      1.88 o 
   1   4  21       33.25       33.35      1.65 o 
   2   4  21       12.15       12.63      1.48 o 
   3   4  21       54.79       55.24      2.24 o 
   4   4  21        9.68        7.89      0.98 o 
   5   4  21        6.09        8.06      1.79 o 
   0   5  21       23.09       21.64      1.45 o 
   1   5  21      117.93      112.43      2.26 o 
   2   5  21      138.01      126.18      2.24 o 
   3   5  21       20.81       19.96      2.39 o 
   4   5  21        5.47        5.22      1.21 o 
   5   5  21        5.64        5.75      1.57 o 
   0   6  21       52.74       45.03      4.67 o 
   1   6  21       85.36       78.51      2.95 o 
   2   6  21       37.17       26.58      3.77 o 
   3   6  21        7.23        7.39      1.52 o 
   4   6  21       12.34        9.66      1.67 o 
   0   7  21       13.18        3.91      3.93 o 
   1   7  21       32.45       30.90      7.55 o 
   2   7  21       28.65       23.04      5.29 o 
   3   7  21        2.13        3.00      1.81 o 
   4   7  21       24.88       15.10      6.66 o 
   0   8  21       30.99       31.55     11.12 o 
   1   8  21       23.70       20.39      3.99 o 
   2   8  21       31.33       32.46      5.55 o 
   3   8  21        4.42        3.03      2.73 o 
   0   9  21      223.19      259.56      7.58 o 
   1   9  21       31.18       25.43      5.89 o 
   0   0  22      492.34      457.94     11.26 o 
   1   0  22        5.29        5.92      2.29 o 
   2   0  22       85.00      103.26      3.95 o 
   3   0  22       45.13       32.26      2.69 o 
   4   0  22        0.72        1.67      2.01 o 
   5   0  22        4.30        3.36      2.23 o 
   6   0  22       55.91       67.81      5.21 o 
   0   1  22       67.14       60.61      3.60 o 
   1   1  22       18.69       23.07      2.12 o 
   2   1  22      168.82      145.65      3.03 o 
   3   1  22       27.39       26.96      1.79 o 
   4   1  22        8.86       14.07      1.55 o 
   5   1  22       40.08       44.50      2.12 o 
   6   1  22       37.14       41.65      2.44 o 
   0   2  22      158.97      162.54      4.31 o 
   1   2  22       17.99       15.37      1.55 o 
   2   2  22      181.65      189.29      3.13 o 
   3   2  22      121.76      113.51      2.41 o 
   4   2  22       25.48       25.98      2.03 o 
   5   2  22       72.28       71.12      2.30 o 
   6   2  22        2.60        2.89      1.73 o 
   0   3  22      163.30      162.92      4.07 o 
   1   3  22       21.79       23.52      1.54 o 
   2   3  22      113.13      108.59      2.90 o 
   3   3  22       71.77       71.00      2.42 o 
   4   3  22       39.98       36.46      1.71 o 
   5   3  22        1.35        0.47      1.38 o 
   0   4  22       81.36       76.33      2.69 o 
   1   4  22       72.32       74.20      2.41 o 
   2   4  22      182.12      188.29      3.63 o 
   3   4  22       41.75       44.52      1.77 o 
   4   4  22       16.40       18.65      1.48 o 
   5   4  22       27.71       23.31      2.51 o 
   0   5  22       24.08       21.71      2.97 o 
   1   5  22        7.12        5.84      1.15 o 
   2   5  22       29.35       31.78      2.17 o 
   3   5  22       47.11       53.46      1.93 o 
   4   5  22       21.23       20.13      1.95 o 
   5   5  22       11.13        8.21      1.68 o 
   0   6  22        9.00        2.52      3.19 o 
   1   6  22       38.03       32.61      4.87 o 
   2   6  22        0.08        0.43      0.51 o 
   3   6  22       17.53       15.83      2.76 o 
   4   6  22        1.10        0.57      1.47 o 
   0   7  22      115.76      116.52      6.53 o 
   1   7  22       14.26       11.66      4.07 o 
   2   7  22        8.01        7.30      2.90 o 
   3   7  22        5.82        3.87      2.87 o 
   0   8  22       16.77        8.65      5.94 o 
   1   8  22       56.43       65.42      4.64 o 
   2   8  22       22.09       18.34      3.71 o 
   1   0  23        1.20        0.57      1.59 o 
   2   0  23      366.08      351.27      6.67 o 
   3   0  23       58.50       53.32      3.57 o 
   4   0  23       41.50       43.85      3.81 o 
   5   0  23       13.41       16.87      4.32 o 
   0   1  23      188.33      194.31      5.74 o 
   1   1  23       49.04       54.11      2.41 o 
   2   1  23      125.06      120.18      2.99 o 
   3   1  23        4.29        5.05      1.42 o 
   4   1  23       11.85        7.58      1.55 o 
   5   1  23        7.20        8.59      1.86 o 
   0   2  23        1.90        1.78      2.40 o 
   1   2  23       54.38       58.22      2.02 o 
   2   2  23       33.55       36.52      1.93 o 
   3   2  23        9.17       12.29      1.50 o 
   4   2  23       72.92       77.88      2.59 o 
   5   2  23       51.23       56.73      2.96 o 
   0   3  23       38.74       34.83      3.41 o 
   1   3  23       58.72       55.88      1.82 o 
   2   3  23       78.91       83.46      2.70 o 
   3   3  23        1.97        2.59      1.46 o 
   4   3  23        2.06        3.98      1.12 o 
   5   3  23        3.54        2.81      1.62 o 
   0   4  23        3.70        3.43      1.48 o 
   1   4  23       83.82       81.30      2.88 o 
   2   4  23       68.90       69.07      2.10 o 
   3   4  23        3.45        3.09      1.27 o 
   4   4  23       49.04       53.75      2.26 o 
   5   4  23        1.88        2.88      1.42 o 
   0   5  23        1.33        0.73      1.24 o 
   1   5  23        9.20        5.46      0.98 o 
   2   5  23        3.48        2.75      1.27 o 
   3   5  23       15.77       12.62      1.79 o 
   4   5  23       17.91       12.60      2.16 o 
   0   6  23        3.42        1.25      0.78 o 
   1   6  23       91.12       83.62      4.06 o 
   2   6  23       20.87       23.06      3.53 o 
   3   6  23        6.18        5.62      1.64 o 
   0   7  23        3.55        1.35      3.28 o 
   1   7  23        3.17        2.33      2.74 o 
   2   7  23        0.73        0.90      2.19 o 
   3   7  23        5.61        5.62      2.78 o 
   0   8  23       24.79       17.60      7.36 o 
   1   8  23       14.90        8.99      3.27 o 
   0   0  24      142.20      146.64      5.92 o 
   1   0  24       30.74       32.97      3.47 o 
   2   0  24       43.27       42.40      2.69 o 
   3   0  24       20.79       26.04      2.88 o 
   4   0  24        0.66       -0.35      1.44 o 
   5   0  24       74.60       85.91      3.52 o 
   0   1  24       25.12       26.95      2.90 o 
   1   1  24      156.24      170.50      3.33 o 
   2   1  24        5.61        3.90      1.89 o 
   3   1  24        8.62        7.00      1.52 o 
   4   1  24       24.42       22.52      2.36 o 
   5   1  24       70.10       74.90      3.76 o 
   0   2  24        1.72        2.17      2.21 o 
   1   2  24        0.20        0.30      1.26 o 
   2   2  24       11.80       10.19      1.87 o 
   3   2  24       20.42       16.18      1.74 o 
   4   2  24        9.81        9.18      1.81 o 
   5   2  24       13.88       11.44      2.29 o 
   0   3  24        0.18       -0.97      1.70 o 
   1   3  24       47.29       48.56      1.88 o 
   2   3  24       20.37       18.63      2.10 o 
   3   3  24       15.00       13.08      1.82 o 
   4   3  24       54.43       57.08      2.89 o 
   0   4  24       20.23       16.16      2.71 o 
   1   4  24       44.39       43.08      3.48 o 
   2   4  24       14.83       15.44      2.36 o 
   3   4  24       38.92       37.37      3.14 o 
   4   4  24       16.27       15.64      1.81 o 
   0   5  24        1.45        0.80      1.29 o 
   1   5  24       27.54       22.67      3.39 o 
   2   5  24       47.62       51.95      2.28 o 
   3   5  24        1.83        1.26      1.04 o 
   4   5  24       34.76       33.34      2.77 o 
   0   6  24        7.85        4.42      3.60 o 
   1   6  24        0.82       -0.56      2.32 o 
   2   6  24        7.28       10.17      3.04 o 
   3   6  24       12.32        8.79      2.41 o 
   0   7  24        9.43        5.97      5.22 o 
   1   7  24        9.46       11.30      3.40 o 
   2   7  24       38.50       40.24      5.18 o 
   1   0  25       49.75       56.53      3.47 o 
   2   0  25       25.16       22.81      2.34 o 
   3   0  25       16.95       15.19      2.80 o 
   4   0  25        8.89       10.51      2.75 o 
   0   1  25       32.86       35.40      3.17 o 
   1   1  25       55.08       54.92      2.68 o 
   2   1  25        5.55        7.59      1.93 o 
   3   1  25       15.10       16.42      1.88 o 
   4   1  25        3.12        5.21      1.85 o 
   0   2  25       45.60       48.62      2.91 o 
   1   2  25       20.03       18.88      1.70 o 
   2   2  25        4.66        3.57      1.44 o 
   3   2  25       20.03       17.96      1.92 o 
   4   2  25        8.09        8.47      1.85 o 
   0   3  25       16.71       14.45      3.17 o 
   1   3  25        0.58        0.71      1.13 o 
   2   3  25        1.56        0.47      1.29 o 
   3   3  25       13.55       12.57      1.64 o 
   4   3  25        0.15        1.35      1.51 o 
   0   4  25        1.83        0.94      1.56 o 
   1   4  25       44.74       49.90      4.93 o 
   2   4  25        9.04        9.76      1.60 o 
   3   4  25        3.00        3.23      1.39 o 
   4   4  25       10.34        8.42      1.72 o 
   0   5  25        1.98        1.18      1.23 o 
   1   5  25        8.81        8.85      1.62 o 
   2   5  25        2.57        0.96      0.91 o 
   3   5  25        2.07       -0.27      1.45 o 
   0   6  25        4.06        1.17      3.48 o 
   1   6  25        7.85        6.80      2.74 o 
   2   6  25        3.91        1.58      2.48 o 
   0   0  26        3.67        1.42      3.35 o 
   1   0  26       69.71       84.96      3.68 o 
   2   0  26       35.44       38.91      2.82 o 
   3   0  26       69.20       83.90      3.95 o 
   4   0  26        0.00        0.02      1.53 o 
   0   1  26       32.53       36.21      2.89 o 
   1   1  26       33.31       35.51      2.27 o 
   2   1  26       24.20       28.44      2.12 o 
   3   1  26       22.12       22.80      1.89 o 
   4   1  26       31.36       34.12      2.68 o 
   0   2  26       18.99       18.08      2.77 o 
   1   2  26        3.83        3.43      1.46 o 
   2   2  26       25.38       24.96      2.29 o 
   3   2  26       18.16       16.10      1.88 o 
   4   2  26        8.93        6.30      1.89 o 
   0   3  26       31.40       37.70      2.46 o 
   1   3  26        4.58        3.36      1.35 o 
   2   3  26       27.48       23.98      3.33 o 
   3   3  26       33.06       38.26      2.52 o 
   0   4  26        5.39        2.83      1.77 o 
   1   4  26       31.26       32.94      2.85 o 
   2   4  26       28.16       25.70      3.37 o 
   3   4  26        0.21        1.12      1.26 o 
   0   5  26       10.32        8.25      2.94 o 
   1   5  26        7.16        7.76      1.64 o 
   2   5  26       19.85       17.41      3.06 o 
   0   6  26       10.26        7.93      4.65 o 
   1   0  27       29.93       33.74      3.62 o 
   2   0  27        0.01       -0.65      1.69 o 
   3   0  27       38.88       42.80      3.75 o 
   0   1  27       10.21        9.47      3.13 o 
   1   1  27        7.95        6.38      1.65 o 
   2   1  27        1.62        5.55      1.74 o 
   3   1  27        1.28        1.95      1.52 o 
   0   2  27        4.53        4.87      2.55 o 
   1   2  27       46.71       48.57      2.51 o 
   2   2  27       45.88       50.22      3.59 o 
   3   2  27       21.26       28.60      2.06 o 
   0   3  27       13.25       15.43      2.77 o 
   1   3  27        7.23        8.22      1.64 o 
   2   3  27       30.93       38.16      3.20 o 
   3   3  27       10.04        7.98      1.62 o 
   0   4  27        6.11        6.09      2.02 o 
   1   4  27        0.12        0.30      1.11 o 
   2   4  27        4.82        4.74      1.66 o 
   0   5  27        1.07       -2.01      4.63 o 
   1   5  27        3.95        1.69      2.78 o 
   0   0  28      239.59      280.77      8.74 o 
   1   0  28       21.83       18.99      3.39 o 
   2   0  28       18.31       18.33      2.45 o 
   0   1  28        8.26        8.73      2.49 o 
   1   1  28       15.76       17.76      2.06 o 
   2   1  28        4.47        5.49      1.70 o 
   0   2  28        2.93        4.17      2.86 o 
   1   2  28        9.18        8.97      1.62 o 
   2   2  28       25.07       20.44      2.75 o 
   0   3  28       40.29       47.04      3.70 o 
   1   3  28       28.78       33.72      2.74 o 
   0   4  28        0.34        1.01      1.37 o 
   1   0  29        8.05        9.73      2.87 o 
   0   1  29       99.90      104.71      4.66 o 
   1   1  29       24.42       26.72      2.64 o 
   0   2  29       14.68       16.78      2.82 o 
                                                 
